# Supplementary material for: Genome-Wide Binding of Posterior HOXA/D Transcription Factors Reveals Subgrouping and Association with CTCF
Source: PLoS Genet. 2017 Jan 19;13(1):e1006567. doi: 10.1371/journal.pgen.1006567 (PMC5289628; doi:10.1371/journal.pgen.1006567)
Supplement: S1 Table — (TXT) [file pgen.1006567.s012.txt]

#gene	HOXA10_Rep1	HOXA10_Rep2	HOXA11_Rep1	HOXA11_Rep2	HOXA13_Rep1	HOXA13_Rep2	HOXA9_Rep1	HOXA9_Rep2	CTRL_Rep1	CTRL_Rep2	HOXD10_Rep1	HOXD10_Rep2	HOXD11_Rep1	HOXD11_Rep2	HOXD12_Rep1	HOXD12_Rep2	HOXD13_Rep1	HOXD13_Rep2	HOXD9_Rep1	HOXD9_Rep2
17.5	0	0	0	0	0	0	0	0	0	0	0	0	0	0	0	0	0	0	0	0
5S_rRNA_ENSGALG00000017789	0	0	0	0	0	0	0	1	0	0	0	0	0	0	0	0	0	0	0	0
5S_rRNA_ENSGALG00000017790	24	14	9	13	16	20	4	1	9	11	12	3	20	12	10	3	17	7	9	10
5S_rRNA_ENSGALG00000017792	0	1	0	0	0	0	0	0	0	0	0	0	0	0	0	0	0	0	0	0
5S_rRNA_ENSGALG00000022778	0	0	0	0	0	0	0	0	0	0	0	0	0	0	0	0	0	0	0	0
5S_rRNA_ENSGALG00000024525	0	0	0	0	0	0	0	0	1	0	1	2	0	1	0	1	0	0	1	1
5S_rRNA_ENSGALG00000024933	0	0	0	0	0	0	0	0	0	0	0	0	0	0	0	0	0	0	0	0
5S_rRNA_ENSGALG00000025329	0	1	4	2	1	0	0	2	5	0	0	1	1	0	0	0	1	1	0	1
5S_rRNA_ENSGALG00000025472	0	0	0	0	0	0	0	0	0	0	0	0	0	0	0	0	0	0	0	0
5S_rRNA_ENSGALG00000025484	0	0	0	0	0	0	0	0	0	0	0	0	0	1	0	0	0	0	0	0
5S_rRNA_ENSGALG00000025601	0	0	0	0	0	0	0	0	0	0	0	0	0	0	0	0	0	0	0	0
5S_rRNA_ENSGALG00000025618	0	0	0	0	1	0	0	0	0	0	0	0	0	0	0	0	0	0	0	0
5S_rRNA_ENSGALG00000025643	1	0	0	0	1	1	0	0	1	0	0	0	0	1	0	0	0	0	1	0
5S_rRNA_ENSGALG00000025702	0	0	0	0	0	0	0	0	0	0	0	0	0	0	0	0	0	0	0	0
5S_rRNA_ENSGALG00000026132	0	0	0	0	0	0	0	0	0	0	0	0	0	0	0	0	0	0	0	0
5S_rRNA_ENSGALG00000026236	0	0	0	0	0	0	0	0	0	0	0	0	0	0	0	0	0	0	0	0
5S_rRNA_ENSGALG00000026706	0	0	0	0	0	0	0	0	0	0	0	0	0	0	0	0	0	0	0	0
5S_rRNA_ENSGALG00000026956	0	0	0	0	0	0	0	0	0	0	0	0	0	0	0	0	0	0	0	0
5S_rRNA_ENSGALG00000027398	0	0	0	0	0	0	0	0	0	0	0	0	0	0	0	0	0	0	0	0
5S_rRNA_ENSGALG00000027647	11	14	16	6	5	10	2	8	6	19	13	7	6	9	6	7	13	11	12	7
5S_rRNA_ENSGALG00000027857	0	0	0	0	0	0	0	0	0	0	0	0	0	0	0	0	0	0	0	0
5S_rRNA_ENSGALG00000027900	0	0	0	0	0	0	0	0	0	0	0	0	0	0	0	0	0	0	0	0
5S_rRNA_ENSGALG00000028583	12	13	17	6	6	12	4	8	5	20	13	7	7	11	7	9	13	11	11	8
5S_rRNA_ENSGALG00000028621	0	0	0	0	0	0	0	0	0	0	0	0	0	0	0	0	0	0	0	0
5S_rRNA_ENSGALG00000028671	9	9	10	4	4	9	2	7	3	7	7	3	3	6	4	4	10	9	8	7
5S_rRNA_ENSGALG00000028788	0	0	0	0	0	0	0	0	0	0	0	0	0	0	0	0	0	0	0	0
5S_rRNA_ENSGALG00000029086	0	0	0	0	0	0	0	0	0	0	0	0	0	0	0	0	0	0	0	0
5_8S_rRNA_ENSGALG00000025656	2036	666	911	813	1397	1079	158	124	1174	27672	1524	816	1089	1058	1010	21722	1051	849	1049	954
5_8S_rRNA_ENSGALG00000025698	3085	1070	1453	1291	2107	1655	476	393	1992	46286	2263	1322	1678	1704	1569	35296	1646	1329	1676	1587
5_8S_rRNA_ENSGALG00000028435	0	0	0	0	0	0	0	0	0	0	0	0	0	0	0	0	0	0	0	0
6._ENSGALG00000025840	3	1	0	4	0	0	0	4	0	2	2	0	1	2	1	2	0	1	6	4
6._ENSGALG00000026382	2	0	0	4	0	0	0	4	0	3	2	0	1	2	1	2	0	0	6	3
7SK_ENSGALG00000017926	471	343	330	282	429	205	164	124	432	7613	370	304	287	429	265	6135	317	275	377	297
7SK_ENSGALG00000017930	46	28	30	23	28	24	16	9	33	401	29	26	23	32	17	356	18	18	30	21
7SK_ENSGALG00000024676	0	0	0	0	1	0	0	0	0	0	0	0	0	0	0	1	0	0	0	0
7SK_ENSGALG00000024970	0	0	0	0	1	0	0	0	0	2	0	0	0	0	0	2	0	0	1	0
7SK_ENSGALG00000025193	0	0	0	0	0	0	0	0	0	0	0	0	0	0	0	0	0	0	0	0
7SK_ENSGALG00000025413	0	0	0	0	0	0	0	0	0	0	0	0	0	0	0	0	0	0	0	0
7SK_ENSGALG00000025597	0	0	0	0	0	0	0	0	0	0	0	0	0	0	0	0	0	0	0	0
7SK_ENSGALG00000025607	0	0	0	0	0	0	0	0	0	0	0	0	0	0	0	0	0	0	0	0
7SK_ENSGALG00000028040	0	0	0	0	0	0	0	0	0	3	0	0	0	0	0	1	0	0	0	0
A1CF_ENSGALG00000003765	4	2	9	6	3	2	2	4	7	5	6	5	4	11	0	6	8	3	7	2
A2ML1_ENSGALG00000019254	77	227	183	153	55	50	81	122	197	70	85	146	86	256	69	206	155	178	327	183
A4GALT	502	489	480	376	246	122	395	280	309	226	428	410	199	558	145	209	211	258	497	400
A4GNT_ENSGALG00000006600	1	5	0	2	0	0	0	0	1	0	1	1	0	1	0	0	0	2	1	1
AAAS_ENSGALG00000013597	0	0	0	0	0	0	0	0	0	0	0	0	0	0	0	0	0	0	0	0
AACS	6009	4561	5369	3287	3744	4032	4455	3792	5113	2426	4935	4547	3666	5136	2758	3503	3067	3168	5922	4264
AADAT_ENSGALG00000009655	519	536	668	425	504	507	486	476	535	269	374	460	362	679	282	397	405	368	746	634
AAED1_ENSGALG00000012624	112	183	189	165	100	151	72	75	153	95	110	142	131	247	74	116	143	116	184	121
AAGAB_ENSGALG00000007887	3319	3097	3970	2620	3045	2673	2256	1922	3105	1751	2889	2738	2531	4251	2118	2524	2817	3051	4438	3255
AAK1_ENSGALG00000000019	4069	3752	4210	2872	3153	3980	1855	1416	3715	2981	3450	3181	3635	4812	2365	3068	3269	3471	4634	3460
AAMP	1951	1689	1997	1482	1532	1817	852	818	1850	1328	1610	1524	1744	2250	1226	1430	1616	1552	2123	1712
AANAT	75	32	28	32	72	6	6	7	30	13	38	24	20	41	67	75	25	43	28	35
AARS	10122	7863	10419	7391	6917	6086	4706	3961	9015	5102	9381	7526	8199	11826	6245	6133	8026	8334	10533	8059
AARS2	508	470	654	426	498	404	256	267	611	332	451	470	449	715	356	349	433	450	681	491
AASDHPPT	150	142	166	172	87	124	121	106	110	85	106	136	123	181	79	88	128	116	217	172
AASDH_ENSGALG00000013764	931	772	881	532	414	607	597	588	892	479	621	612	536	823	357	546	455	513	870	508
AASS_ENSGALG00000008953	638	641	788	461	850	935	464	339	478	208	571	445	526	683	355	480	561	638	702	513
AATF	737	665	870	628	532	623	389	331	635	545	585	614	673	975	450	552	633	685	994	704
AATK_ENSGALG00000006901	280	272	303	290	331	307	40	66	320	221	309	244	394	391	238	241	264	292	282	304
ABAT_ENSGALG00000007334	325	230	328	248	250	176	216	172	387	119	299	249	222	320	200	185	201	191	306	240
ABCA1	1724	1970	1919	1143	611	304	995	1020	939	1110	1286	1711	1078	2355	899	1622	1137	1673	3131	2103
ABCA12_ENSGALG00000003553	70	53	100	47	22	9	57	35	42	21	55	46	19	152	59	67	35	63	47	29
ABCA13_ENSGALG00000013079	5	5	2	4	5	2	11	8	3	1	3	5	1	5	0	0	2	4	31	15
ABCA2_ENSGALG00000001226	3452	2354	3633	2995	3396	2697	1507	1094	3774	1852	3277	2205	3254	4158	2643	2457	2851	2781	3451	2805
ABCA3_ENSGALG00000001967	6003	4566	5417	3992	4306	4693	2375	1978	4894	3209	5353	4039	5174	6177	3771	3369	4243	4442	5916	4995
ABCA4_ENSGALG00000005752	3	7	9	4	1	4	5	4	10	6	10	6	13	12	3	11	10	4	11	6
ABCA5_ENSGALG00000004333	1499	1494	1684	1241	1330	1401	936	830	1339	1193	1414	1367	1166	1940	981	1170	1205	1317	2341	1869
ABCA7_ENSGALG00000002453	66	49	62	55	76	35	21	25	53	37	56	44	47	70	42	60	56	57	77	76
ABCB10_ENSGALG00000011096	345	350	627	491	258	248	341	279	452	224	330	378	442	693	255	413	494	405	588	474
ABCB11_ENSGALG00000010891	28	42	83	39	48	34	26	41	61	19	12	40	27	58	18	45	24	33	61	45
ABCB1LB	40	70	80	47	12	30	12	24	44	67	34	56	61	66	22	42	33	29	70	30
ABCB6_ENSGALG00000011648	443	364	399	372	414	416	96	133	239	157	409	342	390	513	287	280	341	416	458	440
ABCB7_ENSGALG00000007788	807	872	1247	844	671	916	723	772	1177	702	713	808	894	1409	466	917	775	910	1315	925
ABCB9_ENSGALG00000003736	87	73	78	62	53	50	37	56	109	37	63	54	81	104	54	58	59	55	95	78
ABCC1	4257	4880	5355	3275	3545	5074	4409	4009	3755	3367	4144	4689	4078	5830	2965	4239	4199	5622	6443	4605
ABCC10_ENSGALG00000010419	899	722	981	703	731	584	561	420	1056	391	788	578	793	1110	788	618	702	647	816	655
ABCC4	731	919	1298	799	573	948	679	609	797	951	726	931	750	1243	537	1054	707	873	1628	1283
ABCC5_ENSGALG00000008369	1694	1836	2168	1486	1090	1491	1299	1225	2544	957	1465	1534	1615	2564	1139	1537	1262	1547	2417	1773
ABCC6	94	184	221	163	91	119	130	143	178	99	116	150	147	229	85	148	169	158	263	198
ABCC8_ENSGALG00000006172	65	29	22	20	25	28	37	13	49	34	57	24	41	38	41	44	26	25	23	24
ABCC9_ENSGALG00000013244	218	179	154	101	92	205	117	87	134	93	126	119	223	265	120	161	281	303	186	131
ABCD2_ENSGALG00000007142	899	895	1136	680	716	998	585	605	750	583	780	790	812	1337	468	624	704	832	1150	777
ABCD3	1310	1470	1996	1237	1060	1440	1231	1218	1554	1015	1048	1295	1320	2183	770	1192	1227	1300	2210	1436
ABCD4_ENSGALG00000010229	502	450	536	447	371	359	244	224	466	306	456	385	435	630	313	344	392	453	614	518
ABCE1	4449	4575	6394	3874	3417	4718	4640	4181	5342	3637	3707	4380	4384	7201	2774	4003	4341	4603	6794	4867
ABCF2	3502	3117	3644	2401	2744	3107	2026	1627	3585	2217	2886	2683	2878	4584	2188	2363	2646	3106	4135	3044
ABCF3_ENSGALG00000008480	3925	2669	2828	2321	3005	2384	1199	952	2977	1656	3235	2364	2514	3299	2690	2081	2645	2751	3208	2770
ABCG1_ENSGALG00000016164	31	51	37	38	31	18	31	37	29	42	27	45	17	66	8	41	36	37	61	39
ABCG2_ENSGALG00000005792	1044	994	901	623	659	587	676	512	844	378	867	743	698	977	521	495	783	803	1086	881
ABCG4_ENSGALG00000006795	43	33	30	50	39	30	15	16	71	50	38	24	41	57	43	43	49	54	43	52
ABCG5_ENSGALG00000009955	175	217	326	206	182	383	246	284	180	173	123	208	238	413	95	222	234	262	405	323
ABCG8_ENSGALG00000009958	0	0	0	0	2	1	1	4	1	1	1	0	3	2	0	0	0	0	5	2
ABHD10_ENSGALG00000015378	444	464	652	451	355	398	387	341	573	397	341	385	449	650	246	355	477	409	606	456
ABHD11_ENSGALG00000001056	249	164	201	170	189	172	77	72	139	82	190	130	165	242	142	126	163	154	163	159
ABHD12B_ENSGALG00000020342	366	344	349	361	292	477	86	87	368	267	309	279	348	453	207	211	368	279	426	423
ABHD12_ENSGALG00000008525	2643	2260	2747	1969	1992	2012	1702	1347	2484	1382	2192	2103	2073	3089	1330	1665	2280	2151	3198	2479
ABHD13	1085	923	1342	910	758	975	864	819	915	768	859	907	898	1541	578	917	946	936	1373	990
ABHD14A_ENSGALG00000028550	192	147	160	169	179	159	22	31	114	94	159	122	168	216	142	114	157	139	153	230
ABHD17A_ENSGALG00000018810	3123	2321	2443	2247	2147	2157	697	672	2586	1946	2841	2081	2834	3213	2179	1940	2323	2397	2681	2583
ABHD17B	400	386	532	396	330	382	270	278	462	294	323	355	345	623	228	344	326	335	539	379
ABHD17C_ENSGALG00000006420	491	275	343	269	365	226	256	195	306	224	351	234	258	376	256	295	303	305	347	269
ABHD2_ENSGALG00000006689	2363	2227	3377	2153	2065	3382	1993	1726	2450	1652	1946	1924	2793	3666	1382	1782	2085	2700	3375	2456
ABHD3_ENSGALG00000014938	61	55	57	45	27	41	35	41	127	174	47	60	57	76	37	39	34	45	62	60
ABHD5	278	342	537	413	339	500	320	357	381	321	226	325	376	534	221	345	399	435	462	439
ABHD6_ENSGALG00000005696	527	398	435	339	381	371	187	165	523	270	415	365	515	576	339	297	418	487	430	427
ABHD8_ENSGALG00000028826	0	0	0	0	0	0	0	0	0	0	0	0	0	0	0	0	0	0	0	0
ABI1	2417	2247	3091	2279	1707	2397	1598	1384	2178	1751	2065	2041	2516	3320	1526	1953	2262	2132	3024	2566
ABI2_ENSGALG00000008714	4296	4138	5376	3590	3821	4356	2685	2091	4234	3068	4015	3728	4180	5764	2925	3772	3726	3780	5387	3900
ABI3BP_ENSGALG00000015307	11019	9305	16192	10206	2158	2125	10212	8299	9165	5143	11715	12193	8962	15911	5760	7451	5078	4928	9265	6584
ABI3_ENSGALG00000001287	173	106	155	185	124	181	81	64	231	129	109	133	193	241	129	138	141	153	147	130
ABL2_ENSGALG00000004213	1241	1024	1212	836	876	982	862	600	1243	762	1085	844	1050	1460	765	903	797	939	1455	1143
ABLIM1_ENSGALG00000009048	516	586	1278	780	219	419	343	265	316	297	443	378	762	1466	562	603	479	514	857	554
ABLIM2_ENSGALG00000015559	70	60	69	56	29	21	44	39	114	85	53	43	41	110	41	70	47	53	83	74
ABLIM3_ENSGALG00000002790	238	109	39	50	24	15	84	49	113	81	171	86	36	81	71	58	41	56	100	72
ABL_ENSGALG00000003875	8083	7887	10707	7182	6483	7821	4419	4050	8341	6188	7008	6743	7712	11992	4931	6333	6875	7509	11077	8578
ABRACL_ENSGALG00000013826	478	464	560	512	453	523	277	288	469	534	379	397	433	752	234	446	439	379	665	581
ABRA_ENSGALG00000016080	49	39	25	17	28	14	15	8	45	29	36	25	4	54	33	65	18	31	43	35
ABR_ENSGALG00000004364	2550	2118	2525	2065	1991	1859	1302	1030	3042	1845	2066	1804	2322	2972	1574	1525	2233	2154	2673	2370
ABTB1	1310	1077	1478	1041	1099	1044	750	650	1142	764	964	977	1079	1856	760	886	949	991	1489	1151
ABTB2_ENSGALG00000011609	3026	1857	2511	1494	1940	2127	2011	1303	2566	1230	2875	1914	1812	2114	1781	1324	1784	1893	1692	1289
ACA64_ENSGALG00000025687	1	0	2	1	3	2	0	0	4	2	4	2	0	0	0	2	0	2	2	1
ACAA1	862	727	1268	858	853	784	553	532	807	676	704	677	748	1397	480	668	758	730	1056	803
ACAA2_ENSGALG00000002777	2347	1986	2800	1778	1765	2136	1612	1399	2125	1401	1859	1849	1866	3010	1452	1573	1705	1808	2673	1942
ACACA	4593	3898	5332	3544	3209	4175	2724	2212	5735	3221	4508	3839	4416	5654	3076	3725	3471	4257	5369	3734
ACACA_ENSGALG00000027087	0	0	0	0	0	0	0	0	0	0	0	0	0	0	0	0	0	0	0	0
ACACB_ENSGALG00000005043	46	55	56	39	20	12	25	31	84	36	45	28	35	93	36	46	69	46	80	51
ACAD11_ENSGALG00000019617	765	766	1118	739	706	932	530	495	490	363	588	761	691	1035	395	528	688	594	1078	841
ACAD8	469	377	587	476	494	418	210	215	429	279	412	391	461	734	298	309	432	413	527	433
ACAD9	4763	4135	5705	3620	3193	3519	3557	2805	3941	3279	3845	4100	4057	5722	2545	3305	3546	3106	5622	4136
ACADL	2804	2809	4345	3110	2352	2666	1748	1745	2654	2121	2353	2606	3112	5180	1812	2641	2892	2959	4056	3178
ACADS	993	1043	1318	929	976	990	768	714	1245	812	808	866	879	1516	666	756	954	867	1381	1024
ACADSB_ENSGALG00000009656	901	909	1418	939	754	819	851	726	1089	835	739	758	911	1522	563	1008	798	849	1430	912
ACAN	110971	40214	36357	12997	20007	14002	57345	27411	120193	12497	108870	43461	31188	12412	57978	25564	17461	19004	26433	13056
ACAP2	2448	2649	3393	2138	1674	1950	1624	1708	2389	1580	1987	2271	2185	3965	1269	2185	2295	2267	3903	2961
ACAP3_ENSGALG00000001770	1518	2240	2276	1651	509	873	890	1179	1856	1571	1400	1804	1790	2888	1116	2110	1591	1836	2892	2119
ACAT1_ENSGALG00000017163	4298	3631	4595	3231	2946	3372	2224	2003	4588	3217	3491	3334	3419	5121	2294	3022	3312	3319	4841	3601
ACAT2	2605	2085	2190	1411	1421	1664	1214	1157	2748	1777	2081	1843	1734	2481	1429	1459	1410	1631	2642	2200
ACBD3_ENSGALG00000009246	4518	3404	4026	2709	2426	2637	2183	1737	3729	2525	3497	3151	3074	4625	2465	3036	2900	3036	4449	3310
ACBD5_ENSGALG00000007519	1175	1114	1586	1060	1297	1750	861	821	1346	888	926	986	1166	1678	644	987	1087	1178	1477	1140
ACBD6_ENSGALG00000003924	1277	922	1122	911	953	960	424	386	1215	791	1102	945	911	1383	909	883	955	998	1252	1020
ACBD7_ENSGALG00000019663	782	546	344	202	489	281	372	304	583	196	467	419	277	302	359	276	368	291	507	368
ACCN2	139	110	197	179	154	83	82	54	219	152	142	117	146	253	142	168	184	162	235	216
ACD_ENSGALG00000021440	1088	799	890	677	793	620	440	386	925	555	866	676	752	1157	583	566	669	698	1031	773
ACE	2732	3253	2392	1915	719	218	1148	1285	1850	925	2111	3066	1277	2364	1987	2998	2856	2816	4109	3339
ACE2_ENSGALG00000016554	5	10	14	19	445	823	25	31	8	4	9	16	8	10	5	9	23	19	28	14
ACER1_ENSGALG00000001592	4	1	2	1	2	0	1	4	0	1	0	4	3	8	3	2	1	5	0	1
ACER2_ENSGALG00000015081	95	182	244	144	215	263	135	162	163	76	126	132	156	290	120	198	159	215	304	182
ACER3_ENSGALG00000000755	1561	1792	3032	1824	1069	1860	1635	1740	1909	1694	1338	1655	2109	4097	984	1686	1602	2085	3017	2020
ACHE	0	0	0	0	0	0	0	0	0	0	0	0	0	0	0	0	0	0	0	0
ACKR1_ENSGALG00000027054	37	29	24	18	30	23	0	2	11	5	14	10	19	23	19	12	20	15	28	32
ACKR2_ENSGALG00000005305	42	38	46	26	12	29	17	28	45	53	25	34	34	63	20	31	27	40	54	34
ACKR4_ENSGALG00000011706	28	34	31	21	7	21	19	28	20	17	21	22	25	46	10	40	19	24	160	167
ACMSD_ENSGALG00000012197	12	6	20	11	33	22	27	17	4	3	19	12	10	13	14	21	6	6	4	7
ACO1	2464	1690	1843	1313	1278	1456	2095	1355	1783	1038	1851	1558	1473	2034	942	1264	1409	1301	2321	1741
ACO2	5892	5548	7539	4981	4430	4523	3496	3375	5074	3515	5016	5129	5331	8319	3602	4353	4789	4987	7265	5501
ACOT11_ENSGALG00000010785	131	176	159	178	108	184	74	67	232	216	127	120	239	241	98	125	156	161	164	159
ACOT12_ENSGALG00000015616	7	5	4	2	5	13	6	1	5	1	1	6	5	7	2	4	3	2	5	9
ACOT13_ENSGALG00000013632	713	552	669	587	557	739	514	422	713	524	532	491	617	906	398	535	638	546	724	618
ACOT7_ENSGALG00000000652	890	556	593	555	603	786	250	170	1044	605	762	510	661	714	658	515	586	571	619	581
ACOT8_ENSGALG00000006842	1239	855	824	936	1057	1144	233	198	649	545	1009	738	884	1045	732	657	834	790	929	1039
ACOT9	1683	2054	3264	2192	1461	2158	1438	1536	2032	1942	1459	1912	2433	4151	1240	2248	2125	2264	3141	2257
ACOX1	1648	1554	2150	1413	1328	1582	1323	1137	1629	1159	1278	1392	1472	2371	954	1299	1386	1365	2223	1785
ACOX2_ENSGALG00000007132	82	77	79	75	77	73	53	35	159	69	66	53	65	115	72	85	129	107	136	117
ACOX3_ENSGALG00000015591	200	193	347	213	170	219	215	174	258	159	162	168	202	348	127	147	218	173	263	179
ACP1	1203	981	1318	920	862	1131	812	741	1090	993	904	955	1040	1464	647	1100	934	961	1439	1131
ACP2	1027	1050	1424	916	818	1021	782	739	1087	744	883	1027	946	1596	637	853	997	980	1546	1149
ACP6	468	483	530	443	442	443	280	258	473	335	403	398	369	673	330	358	455	393	573	485
ACPP_ENSGALG00000011654	3	6	26	14	3	2	5	6	5	10	3	9	14	57	4	9	7	14	24	23
ACRBP_ENSGALG00000014456	0	0	0	1	0	0	0	1	1	0	1	0	0	0	0	1	2	0	0	0
ACRC_ENSGALG00000020322	515	433	611	389	520	503	359	294	542	313	405	405	428	518	256	310	417	385	606	419
ACSBG1_ENSGALG00000003286	30	41	48	20	54	25	36	30	39	20	28	18	18	31	13	22	27	26	38	39
ACSBG2	736	959	1276	799	236	460	334	508	1542	1478	609	894	850	1613	522	1010	686	952	1307	1072
ACSF2_ENSGALG00000019768	1056	857	1285	927	876	744	968	695	1293	414	1090	853	879	1403	842	896	847	752	1082	873
ACSF3_ENSGALG00000006223	202	159	216	159	177	147	91	79	178	102	174	151	165	229	142	124	158	142	211	186
ACSL1_ENSGALG00000010628	1098	1277	1758	1082	804	1066	989	1050	1485	1290	891	1144	1252	2090	703	1137	1114	1466	1826	1300
ACSL3_ENSGALG00000005206	2505	2402	3223	2144	1871	2052	2142	1738	3188	1491	2289	2180	2203	3297	1482	2035	2258	2395	3001	2243
ACSL4_ENSGALG00000008088	796	679	1020	665	396	698	625	570	1084	762	607	725	820	1192	459	696	616	707	971	726
ACSL5	24	20	20	21	9	13	9	17	10	21	18	16	17	38	10	16	10	11	34	24
ACSM3_ENSGALG00000002200	0	0	1	0	0	0	0	0	0	0	0	0	0	0	0	1	0	1	0	0
ACSS1_ENSGALG00000008632	1693	1764	2522	1754	1045	1307	1475	1356	1578	1198	1371	1768	1676	2784	963	1324	1491	1477	2970	2325
ACSS2_ENSGALG00000003362	1266	1194	1500	1107	702	586	822	703	1409	849	1056	946	1241	1804	670	838	1209	1127	1850	1530
ACSS3_ENSGALG00000010940	293	297	372	257	106	134	156	137	245	189	261	273	222	440	171	319	217	299	322	241
ACTA1	2626	3145	4863	4375	1956	1832	1017	1253	3638	4099	2317	2808	4080	6764	2257	2899	3036	3476	3940	2974
ACTB	187778	224900	290210	200176	146053	241841	102913	123410	145801	174169	173825	215020	224204	318657	132013	175408	201421	220210	318345	256141
ACTC1	3853	3199	3092	3459	2446	235	1255	1164	7826	4110	2402	2447	1227	8962	3438	5191	1749	2956	4177	3355
ACTG1	7444	5886	7819	5382	6810	6854	3936	3596	5991	4517	6554	5484	6198	8824	4626	4752	5245	5794	8267	6509
ACTG1_ENSGALG00000028749	114312	107148	134093	99263	93848	114636	35379	38771	89519	68400	107200	103196	108305	144859	79651	87471	99769	106470	142295	117328
ACTG2	3494	5471	6492	5763	1101	2082	615	1350	4830	6179	3400	4902	7062	8067	2272	3021	3803	4705	6289	5406
ACTG2_ENSGALG00000006343	16217	31218	35435	24318	3562	13849	8775	17227	27278	52563	14013	27119	31514	45380	10453	18258	24270	27247	47003	33442
ACTL6A_ENSGALG00000009061	2486	2231	3009	1776	2049	2736	2067	1819	2965	1671	1976	2036	2268	3239	1551	2023	2158	2338	3096	2326
ACTL9_ENSGALG00000001440	0	0	0	0	0	0	0	0	0	0	0	0	0	0	0	0	0	0	0	0
ACTN1_ENSGALG00000009474	19933	23438	28532	19111	14832	23924	10438	11267	25406	27234	18033	21373	23080	30847	13944	20557	21079	22670	31958	22575
ACTN2	2054	1805	1562	1627	2020	322	877	653	4271	2706	1199	1222	636	3637	1354	2658	791	1316	2203	1569
ACTN4	0	0	0	0	0	0	0	0	0	0	0	0	0	0	0	0	0	0	0	0
ACTR10_ENSGALG00000012041	2507	2189	2942	2038	1847	2171	1871	1575	2214	1502	2079	1945	2016	3264	1392	1814	2102	1991	3031	2246
ACTR1A	5962	6373	8641	5641	4656	6304	3387	3553	5613	5348	4788	5808	6500	9666	3649	5647	5835	6212	9020	6799
ACTR2	11792	11588	15217	9901	8524	13328	8232	7843	11941	10366	10042	11076	11671	16676	6902	10825	10531	11350	16849	12457
ACTR3	7165	8153	10673	6785	5153	9395	4852	5475	7932	7444	6068	8038	7988	11935	4247	7830	7416	7870	11428	8315
ACTR5	338	276	431	248	320	276	202	198	371	238	249	268	295	531	220	235	282	309	395	287
ACTR6_ENSGALG00000011559	1280	1219	1641	1032	902	1308	1332	1247	1507	1059	998	1233	1215	1889	693	1074	1242	1194	1885	1248
ACTR8_ENSGALG00000005385	947	889	1121	720	872	835	776	678	1181	750	797	836	815	1279	595	784	844	856	1221	946
ACVR1	4645	4725	6223	3981	3221	4526	3111	2993	4527	3513	4018	4031	4635	6989	2779	3522	4400	4619	6040	4689
ACVR1B_ENSGALG00000014631	992	749	945	762	899	913	377	265	915	543	801	662	865	1141	573	607	722	720	1026	905
ACVR1C_ENSGALG00000012547	24	18	28	19	18	10	15	7	37	12	14	16	26	34	18	19	13	12	19	14
ACVR2A_ENSGALG00000012444	3282	3584	3782	2704	1735	2519	1835	1654	3279	2824	2573	3078	2940	4924	1852	2797	2628	2844	5751	4200
ACVR2B_ENSGALG00000006158	510	453	1254	830	1586	1139	341	250	643	249	578	444	618	1049	649	1200	1028	1033	494	371
ACVRL1_ENSGALG00000018934	0	0	0	0	0	0	0	0	0	0	0	0	0	0	0	0	0	0	0	0
ACYP1	321	188	251	239	298	205	58	35	240	167	237	145	248	262	158	138	195	159	239	282
ACYP2_ENSGALG00000027632	200	164	244	177	179	172	113	113	103	84	148	167	165	300	127	155	183	143	281	187
ADAD1_ENSGALG00000011862	2	6	0	0	2	1	1	5	0	3	3	2	0	2	1	1	0	4	2	0
ADAL	191	284	310	273	201	224	266	232	417	199	145	239	243	376	125	193	172	180	312	253
ADAM10	3137	4128	5364	3594	2680	4433	2809	3208	3095	3220	2643	3573	3752	6291	1832	4240	3804	3771	6695	4883
ADAM11_ENSGALG00000027622	101	74	197	232	114	35	10	25	66	27	100	93	112	256	84	95	87	94	89	105
ADAM12_ENSGALG00000012740	1205	2031	3257	2422	1040	1546	968	1357	1586	1474	1161	1909	1799	3327	761	1850	2600	2676	3297	2555
ADAM17	3194	3104	4259	2995	2506	3248	1806	1676	3195	2419	2877	2877	2909	4666	2029	2865	2908	3208	4425	3350
ADAM19	22	21	20	25	13	4	15	11	87	20	23	24	26	23	17	24	16	18	19	14
ADAM20	3	2	1	0	0	2	0	0	3	1	2	0	1	2	0	4	2	2	3	2
ADAM22_ENSGALG00000008976	430	445	1268	867	693	776	609	433	386	290	531	750	563	1059	410	686	586	572	542	390
ADAM23	1759	1654	2204	1408	1296	1492	1740	1284	2434	1207	1480	1528	1482	2312	1196	1640	1547	1412	2639	1857
ADAM33	2610	2909	2993	2674	1531	2013	799	972	2525	2853	2175	2254	2834	3427	1737	2388	3026	2996	3413	3012
ADAM8_ENSGALG00000003437	413	552	459	391	149	503	109	160	335	541	332	468	710	701	361	512	407	582	659	535
ADAM9	2084	2103	2783	1807	1583	2011	1449	1289	2318	1543	1746	1808	2089	3178	1324	1605	1966	1904	2868	2226
ADAMTS10_ENSGALG00000001544	1591	1486	1563	1108	1535	1682	547	624	1263	589	1203	1138	1228	1887	878	1033	1549	1562	1687	1475
ADAMTS13_ENSGALG00000003028	32	23	53	35	15	13	21	18	52	24	25	24	34	52	24	24	31	27	43	25
ADAMTS15_ENSGALG00000001407	2407	2395	5622	4776	627	691	696	762	1883	2209	1824	1687	3896	8663	1376	2845	2219	2390	3547	2914
ADAMTS17_ENSGALG00000007069	3045	2452	3281	1960	2835	3750	2594	1738	3039	1874	2788	2234	3059	4031	1953	2557	3085	3885	2796	1701
ADAMTS18_ENSGALG00000005347	40	40	45	29	39	34	70	35	151	41	47	33	49	54	42	40	55	49	40	45
ADAMTS19_ENSGALG00000000151	647	648	769	501	227	244	583	470	944	389	563	493	445	717	421	613	482	418	1254	1065
ADAMTS1_ENSGALG00000015792	6987	8012	19283	11722	7405	7263	4845	4470	4192	4378	10917	8954	10802	22197	11432	13241	11857	11239	10191	9259
ADAMTS20_ENSGALG00000009572	39	67	50	44	35	77	43	56	113	69	28	71	42	79	39	101	87	95	118	52
ADAMTS2_ENSGALG00000006000	7137	5254	5776	3719	1771	2645	3680	2661	4811	3845	6002	5220	5292	5738	3611	3712	3967	4754	4840	3392
ADAMTS3_ENSGALG00000011623	22083	24016	62427	36928	38888	60260	23953	23883	21197	9314	23802	23161	40331	50593	18780	21885	26569	28027	29027	19773
ADAMTS5_ENSGALG00000015795	747	1271	2207	1260	277	762	604	849	1020	1590	858	1446	1228	2124	528	1287	1004	1160	1639	1007
ADAMTS6_ENSGALG00000014751	981	1559	2493	1269	834	1274	933	1397	1025	794	842	1333	1199	2311	547	1264	939	1011	2489	1435
ADAMTS8_ENSGALG00000001370	252	298	262	194	85	76	83	81	1048	707	203	183	278	447	145	237	220	263	331	225
ADAMTS9_ENSGALG00000007392	2240	2465	2055	1590	1351	1517	1009	938	1750	976	2191	2263	1441	1969	1295	1671	1281	1318	2925	2212
ADAMTSL1_ENSGALG00000026124	0	0	0	0	0	0	0	0	0	0	0	0	0	0	0	0	0	0	0	0
ADAMTSL2_ENSGALG00000002955	2125	3802	3106	2542	881	1757	956	1513	2771	4055	2049	2462	2773	4427	1592	2912	3520	4009	4463	3317
ADAMTSL3_ENSGALG00000006104	2107	2882	3775	2492	1527	1438	1314	1788	2058	2271	1982	2730	2582	5844	1495	3292	2360	2480	4518	2978
ADAMTSL5_ENSGALG00000024298	31	30	38	38	23	4	7	6	74	35	36	22	27	97	54	35	33	32	26	45
ADAP1_ENSGALG00000003819	1286	1143	1554	1247	691	396	682	525	1086	666	1151	1230	809	1512	565	742	771	621	1375	1057
ADAP2_ENSGALG00000003319	14	24	25	21	7	17	11	16	6	23	9	12	17	42	9	12	21	19	39	29
ADARB1	1180	1217	1660	1067	942	1269	1210	951	1125	733	1045	999	1151	1772	696	990	1200	1256	1564	1171
ADARB2_ENSGALG00000006797	1	5	0	3	11	17	2	2	6	1	3	3	2	1	1	1	2	6	1	2
ADAR_ENSGALG00000021475	1794	1511	1923	1465	1563	1547	790	696	1347	1036	1613	1441	1716	2182	1185	1256	1586	1579	2043	1695
ADAT1	300	318	458	333	335	282	229	222	396	237	281	285	333	486	187	320	336	277	437	342
ADAT2_ENSGALG00000019976	224	158	196	190	191	163	86	73	161	112	208	150	140	218	128	117	159	147	200	177
ADA_ENSGALG00000004170	250	181	220	145	151	136	231	118	462	194	253	172	207	262	202	158	192	191	228	163
ADCK1_ENSGALG00000010504	134	135	168	123	118	175	87	91	128	110	128	122	137	192	88	88	121	171	197	155
ADCK2_ENSGALG00000012863	511	380	590	423	519	445	342	285	549	251	448	330	402	627	325	288	435	400	501	394
ADCK3	6303	4428	5174	5800	6767	2071	7186	3149	10568	3328	5520	3794	2669	3954	4166	3031	5011	2774	4756	6073
ADCY1_ENSGALG00000012433	7	7	11	14	12	7	4	3	10	8	9	9	6	16	3	6	5	9	9	12
ADCY2_ENSGALG00000013060	574	774	1182	889	880	2496	643	684	860	619	633	713	974	1403	483	930	1303	1552	1583	1104
ADCY3_ENSGALG00000016608	356	210	312	226	429	254	166	114	218	124	308	177	227	333	224	169	229	273	299	276
ADCY5	1231	1165	1890	1386	931	1235	574	494	743	577	1219	1297	1369	1793	806	1315	1023	999	1503	1148
ADCY6_ENSGALG00000028632	0	0	0	0	0	0	0	0	0	0	0	0	0	0	0	0	0	0	0	0
ADCY7_ENSGALG00000003837	157	193	390	272	163	243	156	148	192	134	179	149	320	432	126	264	194	238	185	161
ADCY8_ENSGALG00000016298	19	17	14	16	10	8	11	11	19	6	11	16	11	11	11	20	11	9	19	14
ADCY9	3582	3250	4107	3038	3651	4223	1644	1431	3463	2640	3162	3006	3357	4666	2410	2670	3293	3395	4105	3282
ADCYAP1R1	87	138	124	82	72	144	62	65	49	65	59	99	95	175	72	137	139	172	246	182
ADCYAP1_ENSGALG00000014858	145	170	217	207	200	84	66	62	107	325	88	143	151	265	120	366	160	103	357	405
ADD1	4437	4796	6281	4389	3972	4587	3174	3188	3579	2802	3643	4482	4251	6737	2478	4149	4011	4192	6626	4868
ADD2_ENSGALG00000026948	38	25	59	57	128	69	12	10	44	25	48	34	23	72	32	38	42	46	60	62
ADD3_ENSGALG00000008542	1584	1847	2051	1584	1069	880	1133	1143	1528	1322	1426	1544	1346	2793	934	1844	1787	1668	2680	2098
ADGB_ENSGALG00000012317	4	12	4	4	11	16	3	6	12	4	10	14	3	5	3	4	10	3	10	4
ADGRA1_ENSGALG00000007045	427	251	372	213	156	326	472	299	531	171	411	246	561	429	441	369	164	226	504	303
ADGRA2_ENSGALG00000003118	2844	1780	1831	1601	2216	3036	615	556	2527	673	2469	1502	2324	2262	1814	1357	1837	2050	1663	1508
ADGRA3_ENSGALG00000014404	2462	2540	4571	2872	1786	2152	2135	2017	2453	1415	2110	2414	2325	4243	1389	2181	2232	2436	3983	2933
ADGRB1_ENSGALG00000016160	102	129	101	94	54	46	58	95	53	43	70	113	53	119	26	94	87	106	179	138
ADGRB2_ENSGALG00000028634	559	397	478	373	478	216	106	98	559	231	564	330	512	695	445	365	484	477	311	243
ADGRB3_ENSGALG00000016176	28	36	102	72	285	143	28	49	20	47	30	43	72	228	51	131	60	49	114	85
ADGRD1_ENSGALG00000002557	1886	2301	4884	2879	1571	2807	2557	3080	2913	3386	1589	1964	3283	5718	1487	2455	2049	2356	4134	2972
ADGRD2_ENSGALG00000001094	23	24	52	45	97	35	48	25	107	14	21	27	32	21	48	40	21	22	17	9
ADGRF5_ENSGALG00000016718	1	2	3	2	3	1	5	4	4	4	1	4	5	4	1	0	4	3	2	1
ADGRG1_ENSGALG00000001085	127	142	190	165	129	75	70	61	215	187	118	105	153	276	104	156	205	181	161	128
ADGRG2_ENSGALG00000016511	7054	6958	10642	6274	4728	2784	6712	6057	4054	2628	5551	6148	3103	8965	3702	6843	5120	4865	9103	6327
ADGRG3_ENSGALG00000021490	0	0	0	2	0	1	0	0	0	0	0	0	0	1	3	2	0	1	0	0
ADGRG4_ENSGALG00000006393	1	0	1	0	0	1	1	4	2	1	4	3	0	5	1	0	2	1	1	1
ADGRG5_ENSGALG00000001149	0	2	4	1	0	3	0	0	5	2	4	0	0	4	1	4	3	3	3	2
ADGRG7_ENSGALG00000015294	30	43	148	104	99	126	301	408	16	2	36	72	29	32	24	34	49	47	61	47
ADGRL3_ENSGALG00000011319	2268	2109	1582	1056	2736	2185	659	464	1582	1151	1879	1782	701	1259	1083	1790	1805	1732	1729	1229
ADGRL4_ENSGALG00000008890	18	36	33	23	31	31	43	35	36	35	18	24	15	57	25	35	23	28	78	74
ADGRV1_ENSGALG00000014657	21	39	62	31	51	37	31	51	36	31	29	44	34	58	15	34	58	78	70	77
ADH5	6590	4876	6344	4428	7262	5107	3752	2792	4704	3388	5955	4786	4357	6633	3715	3951	4317	4153	6508	5183
ADH6_ENSGALG00000020160	160	68	23	18	102	35	70	36	35	44	148	69	19	28	70	18	31	21	68	56
ADHFE1_ENSGALG00000014185	61	46	76	60	32	65	33	40	46	39	38	60	44	100	30	40	62	61	71	63
ADI1	1566	1504	2154	1453	1041	1625	1339	1346	1906	1032	1293	1471	1502	2456	964	1387	1610	1552	2241	1637
ADIPOQ_ENSGALG00000005554	109	207	90	83	24	13	45	46	63	82	37	169	47	144	24	59	37	40	165	138
ADIPOR1	1454	1160	1353	1073	1063	1293	560	533	1311	793	1231	1015	1315	1558	929	803	1135	1126	1531	1352
ADIPOR2	4800	4457	6082	4330	3428	5502	3082	2646	5958	3617	4274	4089	5574	7205	3430	4585	4387	4814	5742	4391
ADK	1181	1162	1675	1171	935	1366	735	644	920	825	1056	1090	1295	1937	826	1101	1010	1094	1664	1205
ADMP	4	2	3	4	0	2	0	0	3	1	0	3	1	1	1	1	1	2	4	3
ADM_ENSGALG00000005666	228	270	307	330	231	447	44	74	245	711	217	207	326	391	330	462	492	501	523	595
ADNP2_ENSGALG00000012634	809	989	1173	786	687	799	692	744	1086	630	712	824	787	1487	515	874	786	815	1414	923
ADNP_ENSGALG00000007989	5722	6062	8671	5417	4817	5866	5165	4810	7164	4244	4859	5391	5898	9744	3524	5866	5611	5900	8764	5824
ADORA1	2	5	4	4	10	0	3	1	4	2	2	2	3	21	1	5	5	4	6	4
ADORA2A_ENSGALG00000006642	91	99	323	252	26	41	53	53	69	84	69	91	233	411	55	84	56	53	167	112
ADORA2B	9	13	20	20	6	4	3	6	7	30	9	11	6	21	1	12	16	16	10	17
ADORA3	5	4	4	1	1	0	1	0	6	1	7	1	1	2	1	1	1	2	3	2
ADPGK_ENSGALG00000001788	5341	4241	5513	3675	3114	3554	3441	2992	5172	2676	4694	4102	4131	5809	3618	3863	4227	4392	5689	4385
ADPRH	2528	2050	2445	1940	1981	1836	1051	936	1922	1429	2004	1694	1917	3046	1384	1634	1902	1869	2594	2204
ADPRHL1_ENSGALG00000016826	95	46	69	82	51	5	29	22	234	127	54	29	53	210	92	140	77	83	65	32
ADPRHL2	1451	1189	1816	1223	1423	1370	894	771	1359	924	1162	1126	1330	2213	808	948	1117	1265	1732	1194
ADRA1A_ENSGALG00000000469	34	52	26	18	4	10	11	17	14	13	32	37	42	30	11	38	14	24	36	10
ADRA1B_ENSGALG00000001416	15	12	4	5	14	11	15	5	12	5	6	17	3	11	3	12	8	6	38	18
ADRA1D_ENSGALG00000015974	29	61	94	77	44	69	33	57	50	78	17	33	34	90	13	33	55	52	79	65
ADRA2A_ENSGALG00000023521	191	306	150	135	52	41	66	70	213	166	138	185	116	248	82	138	227	175	697	797
ADRA2C_ENSGALG00000015608	303	345	217	166	729	939	262	359	128	67	240	395	290	453	246	551	380	372	1384	1121
ADRB1_ENSGALG00000008949	3	4	6	20	6	9	3	4	9	4	7	5	16	21	6	1	6	2	2	7
ADRB3_ENSGALG00000019018	0	0	0	0	0	0	0	0	0	0	0	1	0	1	0	0	0	2	0	0
ADRBK1	0	0	0	0	0	0	0	0	0	0	0	0	0	0	0	0	0	0	0	0
ADRBK2_ENSGALG00000005518	795	752	1070	810	709	718	456	432	1221	793	724	652	818	1164	564	704	781	737	1027	810
ADRM1	3799	3227	3794	2819	2972	3058	1885	1528	3336	2370	3285	2830	2999	4329	2284	2437	2696	2930	4043	3325
ADSL	2539	1725	2312	1592	1267	1476	1324	1091	4208	1275	2295	1733	2018	2564	1462	1327	1764	1884	2193	1765
ADSS	4402	3283	3500	1971	2151	2455	3210	2365	5247	2668	3539	2908	2471	3233	2418	2575	2529	2540	3590	2357
ADSSL1_ENSGALG00000011618	3248	3812	6048	3801	2900	4929	3057	3462	1203	1416	3127	4509	2746	5585	1236	2820	2096	2245	4276	3001
ADTRP_ENSGALG00000026606	5	2	6	6	6	7	11	2	5	6	2	2	0	7	2	4	7	4	8	6
AEBP1_ENSGALG00000026047	0	0	0	0	0	0	0	0	0	0	0	0	0	0	0	0	0	0	0	0
AEBP2_ENSGALG00000013136	566	596	809	528	534	539	479	510	679	537	531	516	549	919	403	608	559	582	784	622
AEN_ENSGALG00000006736	906	675	634	579	611	661	200	188	988	644	853	601	721	847	549	470	616	648	695	680
AFAP1L1_ENSGALG00000002704	44	37	51	68	47	19	21	16	90	75	41	32	42	152	67	75	45	50	58	50
AFAP1L2_ENSGALG00000008999	423	402	449	401	79	79	160	133	224	150	264	224	258	527	379	447	246	244	619	567
AFAP1_ENSGALG00000015556	1991	2898	3432	2237	1304	2939	2090	2317	3022	2904	1781	2389	2577	3546	1239	2113	2344	2929	3995	2869
AFF1_ENSGALG00000011045	4781	4766	6118	4292	3175	3292	2833	2374	4427	2952	4291	3962	4557	6477	2886	3799	3681	3631	5754	4235
AFF2_ENSGALG00000009168	2160	2355	3468	1978	2516	2997	1939	1523	2684	1659	2002	2213	2048	3710	1316	2298	1665	2126	3004	1784
AFF3_ENSGALG00000016767	3347	1695	1886	1209	2008	1321	2259	1320	5578	1442	3148	1624	1472	1340	2167	1826	1863	1698	1742	1167
AFF4_ENSGALG00000007126	4688	5307	7535	4801	3872	5228	4817	4318	5374	4258	4445	5067	5196	7427	3195	5343	4511	4851	7437	5124
AFMID_ENSGALG00000000109	215	314	235	237	170	173	136	153	284	105	171	177	152	263	117	175	176	185	361	295
AFTPH_ENSGALG00000008828	374	435	649	426	329	508	435	452	447	350	326	396	409	697	273	466	368	478	726	534
AGA	1837	1625	2313	1597	1389	1802	1298	1369	1327	1013	1350	1583	1572	2409	972	1616	1658	1462	2257	1781
AGAP3_ENSGALG00000013341	2116	1693	1873	1719	1678	1643	417	413	1745	1201	1828	1371	2011	2387	1523	1314	1875	1836	2000	1788
AGBL1_ENSGALG00000006819	22	34	58	35	16	7	30	17	51	30	15	26	22	108	35	48	29	41	81	63
AGBL2_ENSGALG00000024097	3001	2853	2794	2258	2307	2274	866	904	2533	1269	2735	2300	2467	3318	2085	2354	2209	2638	3213	2458
AGBL3_ENSGALG00000011727	0	2	2	1	1	0	0	2	1	0	0	0	0	0	0	1	2	2	1	2
AGBL5_ENSGALG00000016520	232	218	203	201	230	174	39	31	217	129	226	156	174	249	162	125	181	188	218	222
AGFG1_ENSGALG00000003052	2594	2580	3185	1994	1749	2329	2383	1934	3015	1782	2113	2302	2317	3434	1617	2032	2204	2413	3577	2634
AGGF1_ENSGALG00000004311	569	604	789	535	500	560	501	465	703	442	483	526	576	976	378	584	546	589	878	604
AGK_ENSGALG00000012870	866	706	1034	680	746	755	605	519	902	532	733	747	697	1120	505	654	755	720	960	751
AGL_ENSGALG00000005407	1051	1136	1726	1044	1001	1832	968	1016	1591	883	901	1092	1060	1738	684	1076	953	926	1778	1222
AGMAT	5	5	5	4	2	5	1	1	7	1	6	3	5	4	3	2	3	3	6	4
AGMO_ENSGALG00000010792	14	18	46	29	78	104	19	24	6	33	11	19	30	43	8	16	35	44	11	12
AGO1_ENSGALG00000002249	2635	2580	3515	2413	2261	2635	1637	1257	3534	2418	2364	2208	2703	3751	1725	2739	2480	2416	3368	2341
AGO2_ENSGALG00000016189	1674	1404	1872	1061	991	1250	1319	941	2948	1296	1643	1318	1627	2005	1090	1497	1251	1462	2033	1171
AGO3	3074	2835	3460	2131	2003	2723	2036	1550	5205	2569	2990	2614	2889	3875	2193	2711	2394	3032	3698	2407
AGO4	2031	2107	2980	1906	1729	2107	1552	1391	2957	2004	1841	1958	2182	3281	1409	1926	1998	2006	3028	2059
AGPAT2_ENSGALG00000023517	410	300	382	331	264	341	212	193	302	222	274	265	389	415	248	263	304	303	404	442
AGPAT3_ENSGALG00000016206	1467	1402	1542	965	802	943	1178	1046	1653	868	1172	1240	1006	1780	818	1202	1079	1144	1958	1345
AGPAT4_ENSGALG00000011571	1398	932	1025	622	442	603	949	700	1057	579	899	770	760	896	571	632	694	571	1201	989
AGPAT5_ENSGALG00000016329	2269	1841	2592	1657	1695	1890	1884	1460	2108	927	1928	1826	1642	2439	1121	1290	1662	1549	2066	1661
AGPAT6_ENSGALG00000003518	1824	1585	2001	1340	1406	1333	1193	962	1642	1097	1551	1401	1348	2333	1129	1156	1482	1490	2143	1593
AGPAT9	482	413	541	451	321	358	349	318	564	388	401	380	446	666	315	361	426	373	647	517
AGPHD1	240	159	218	182	262	151	83	85	171	106	193	154	161	239	186	142	182	163	187	198
AGPS_ENSGALG00000009236	1782	2049	2935	1847	1509	1965	1775	1704	1965	1647	1562	1945	1803	3142	1047	1966	1967	1764	2799	2033
AGR2_ENSGALG00000010825	7	4	8	0	4	1	5	2	6	1	2	5	5	3	1	7	3	7	3	5
AGR3	3	0	0	0	0	0	3	1	0	0	2	1	0	0	1	2	1	0	1	1
AGRN_ENSGALG00000002041	2659	2108	3497	2293	1238	820	1078	1140	2904	1275	2465	1947	2526	3735	1887	1799	2161	2064	2388	1545
AGRP_ENSGALG00000002244	7	6	2	3	3	5	0	1	3	1	6	4	5	4	3	3	2	4	4	5
AGRP_ENSGALG00000027430	0	0	0	0	0	0	0	0	0	0	0	0	0	0	0	0	0	0	0	0
AGTPBP1_ENSGALG00000012595	37	38	48	38	22	27	46	27	72	25	39	41	27	40	23	27	22	27	68	51
AGTR1	337	215	224	99	32	35	279	160	870	125	299	138	287	101	182	105	83	51	167	99
AGTR2_ENSGALG00000005936	117	163	275	205	18	25	94	95	181	150	120	161	105	301	79	223	160	220	266	265
AGTRAP_ENSGALG00000004623	187	195	242	201	115	93	147	116	154	88	151	171	149	277	104	169	127	138	276	242
AGT_ENSGALG00000011117	1212	832	1410	933	461	220	1425	1033	228	116	952	871	787	785	385	419	302	302	1357	1048
AGXT2_ENSGALG00000003432	13	17	12	5	13	21	19	16	11	8	10	4	6	9	7	6	14	16	19	15
AGXT_ENSGALG00000020943	10	8	17	11	10	0	1	3	6	4	7	6	6	21	4	9	6	8	8	7
AHCTF1	1882	1990	2798	1530	1541	2288	1776	1645	2568	1643	1793	1872	1988	2904	1222	2022	1769	2098	3060	1877
AHCYL1_ENSGALG00000000329	2707	2082	2493	1962	2261	2236	992	821	2406	1328	2349	1938	2173	3131	1773	1740	2109	2065	2666	2051
AHCYL2_ENSGALG00000007960	1479	1184	1454	1102	1287	1273	689	505	1461	863	1369	1080	1261	1745	1003	972	1247	1209	1605	1288
AHCY_ENSGALG00000002030	3492	3213	4812	3287	3054	3624	2252	2171	3710	2297	2836	3339	3412	6030	2216	3026	3313	3525	4989	3908
AHI1_ENSGALG00000013951	219	263	396	260	238	290	232	190	351	187	227	242	283	437	180	273	360	334	415	313
AHNAK2_ENSGALG00000011656	1019	1367	3168	1829	4283	6712	246	349	1311	1649	925	1134	2373	3036	443	1168	2012	2730	1080	668
AHNAK_ENSGALG00000029069	0	0	0	0	0	0	0	0	0	0	0	0	0	0	0	0	0	0	0	0
AHRR	907	1494	1966	1035	494	853	479	598	936	1491	809	1289	1385	2595	667	1989	1039	1719	2033	1032
AHR_ENSGALG00000010836	2558	3182	5507	3443	1594	1298	2088	2439	1682	2261	2025	2876	3153	5977	1677	3923	2512	2899	4614	3108
AHSA1_ENSGALG00000010463	2322	1942	2279	1836	2116	2281	1216	1005	1993	1512	1920	1789	2031	2926	1356	1571	1928	1780	2672	2242
AHSA2	587	693	869	632	985	871	473	488	817	543	493	559	627	947	368	643	658	613	979	726
AHSG_ENSGALG00000008601	19	22	13	6	11	2	2	8	7	4	13	20	3	23	18	22	3	4	7	6
AICDA	0	0	0	1	1	0	1	0	1	0	1	0	0	0	0	0	0	0	1	0
AIDA	2537	2917	3901	2692	1995	3152	1819	1880	2103	2383	2159	2524	2844	4693	1460	2582	2529	2677	4044	2919
AIF1L_ENSGALG00000028635	719	720	1140	831	413	403	710	627	830	516	569	557	909	1852	620	743	795	768	1000	680
AIFM1_ENSGALG00000004003	2787	2359	3139	2104	2244	2297	1524	1389	2518	1608	2299	2235	2210	3536	1672	1751	2314	2217	3210	2387
AIFM2_ENSGALG00000004777	679	494	472	342	239	293	381	254	723	250	525	445	424	561	353	278	324	364	557	413
AIFM3_ENSGALG00000007720	69	55	101	84	51	30	26	26	266	45	73	66	59	129	51	54	70	62	59	47
AIG1_ENSGALG00000013780	464	384	448	356	380	720	414	310	412	363	322	395	270	520	269	390	389	458	585	443
AIM1L_ENSGALG00000000509	14	18	21	26	7	19	6	6	9	3	11	30	21	42	17	16	17	46	22	29
AIM1_ENSGALG00000015345	35	66	117	61	69	132	54	33	56	35	36	53	90	153	33	75	51	102	72	60
AIMP1_ENSGALG00000010553	1495	1347	1937	1432	1240	1309	930	956	1366	1025	1156	1270	1370	2450	880	1223	1370	1255	1898	1427
AIMP2_ENSGALG00000003400	1379	1234	1642	1035	895	1083	938	842	1346	933	1125	1189	1084	1846	797	1061	1085	1242	1743	1242
AIPL1_ENSGALG00000005014	9	6	6	3	9	5	4	1	6	3	9	6	3	7	4	8	3	7	6	8
AIP_ENSGALG00000013188	1152	882	945	828	823	773	143	177	936	698	945	752	801	1199	708	676	856	927	954	853
AIRE_ENSGALG00000001327	1	0	4	1	2	2	0	0	6	2	0	0	0	1	0	0	0	0	0	0
AJAP1_ENSGALG00000027265	1291	1357	794	721	527	220	748	456	1110	285	1353	1466	307	489	834	884	633	579	1326	1284
AK1	837	624	747	705	916	728	298	222	811	402	757	567	669	1022	552	584	697	630	819	811
AK2_ENSGALG00000003597	4104	3094	3980	2947	2993	2736	1806	1564	3681	2740	3541	3039	3085	4638	2688	2892	3090	3245	4340	3471
AK3_ENSGALG00000014447	377	322	536	392	371	520	279	270	260	205	279	327	341	546	195	266	253	212	429	394
AK4_ENSGALG00000011035	2215	1500	1879	1428	1343	1182	901	623	2550	1299	1798	1274	1570	2072	1480	1275	1537	1360	1598	1300
AK5_ENSGALG00000009005	49	75	165	139	114	68	40	68	59	72	34	61	68	301	19	43	48	37	118	94
AK6	858	893	1076	717	621	681	741	696	1061	576	726	841	734	1307	558	740	822	803	1233	848
AK7_ENSGALG00000011093	8	4	11	4	2	5	2	1	8	6	4	9	5	10	3	3	6	2	6	4
AK8_ENSGALG00000013404	30	23	47	31	32	25	20	21	33	17	25	23	28	43	18	21	28	19	26	24
AK9_ENSGALG00000015224	4	6	9	1	2	6	4	4	8	10	1	5	5	1	1	0	4	7	9	6
AKAP10_ENSGALG00000004679	824	819	1133	759	674	908	664	614	906	693	702	734	781	1261	491	695	828	893	1167	988
AKAP11_ENSGALG00000022739	1043	997	1364	826	811	1203	1007	800	1266	822	940	898	1057	1456	634	1042	992	1026	1533	921
AKAP12_ENSGALG00000023073	1962	2321	3522	2420	6623	13705	2409	2661	2437	2245	1910	2383	1771	3213	1551	2612	2333	2578	5788	4407
AKAP13_ENSGALG00000006840	8299	8706	9837	6310	5657	5920	4972	4253	10181	5929	7750	7681	7064	9537	4846	6346	7734	8132	12163	8429
AKAP14_ENSGALG00000020261	1	3	2	1	1	0	1	2	0	0	1	2	0	2	2	3	1	2	0	0
AKAP17A	852	770	906	603	555	664	616	507	795	524	651	665	649	1054	478	594	648	685	1039	712
AKAP1_ENSGALG00000005575	2426	2804	3929	2583	1993	2940	1834	1785	2622	2368	2092	2567	3105	4699	1732	2736	2683	3001	3967	2881
AKAP2	4755	5253	7762	5389	3101	5062	2249	2073	5339	4138	4316	4754	6291	8505	2901	4394	4432	4455	6248	4464
AKAP5_ENSGALG00000011721	198	72	68	38	109	29	125	33	594	47	209	71	68	54	170	63	52	55	67	65
AKAP6_ENSGALG00000009995	60	54	78	57	52	94	41	37	70	68	34	57	35	103	19	47	48	54	115	83
AKAP7_ENSGALG00000002732	714	814	1696	1113	752	1149	604	666	859	534	643	960	1093	2118	719	1244	911	989	1128	766
AKAP8L	0	0	0	0	0	0	0	0	0	0	0	0	0	0	0	0	0	0	0	0
AKAP9	2432	2526	3185	2050	1772	2918	1904	1455	4749	2419	2357	2370	2613	3369	1714	3061	2394	2924	3927	2342
AKIRIN2_ENSGALG00000015791	1657	1659	2025	1362	1072	1529	1381	1362	1531	1056	1368	1681	1389	2133	898	1255	1502	1507	2523	1825
AKR1A1	4199	3523	4688	3194	3046	2868	2657	2217	4091	2505	3392	3168	2966	4982	2432	2940	3449	3128	4334	3393
AKR1B1L	1216	1041	1510	1153	965	931	1037	837	841	518	908	986	1013	1753	652	834	1070	958	1389	1124
AKR1D1_ENSGALG00000012834	7534	5738	13379	11520	8784	3977	6240	4538	5436	4014	7132	5686	8533	23821	5753	7208	8945	8147	13050	10977
AKT1	3211	3238	4503	3145	2288	2991	2725	2510	3725	2524	2765	3123	3119	4840	2112	3296	3437	3384	4293	3172
AKT3_ENSGALG00000010709	1103	1211	1696	1046	900	1464	765	675	1047	1056	1013	1175	1140	1743	670	1383	1108	1114	1755	1193
AKTIP	842	890	1028	718	662	819	584	590	918	640	710	723	765	1115	490	677	746	768	1147	763
ALAD	2192	1477	1792	1426	2030	1354	618	529	1763	1025	1910	1334	1483	2043	1473	1185	1468	1461	1800	1429
ALAS1	1623	1657	1776	1227	1161	1374	688	733	1431	2205	1884	1322	1731	1883	1695	1155	1675	1472	2412	1868
ALB	23	22	27	22	16	26	21	20	42	18	30	22	24	42	11	20	29	24	31	23
ALC	169	125	109	91	97	57	23	27	118	58	177	112	75	130	91	133	143	116	131	118
ALCAM	960	1465	2642	1820	615	849	707	1052	1132	861	766	1385	1175	3376	592	1926	1480	1465	2673	1908
ALDH18A1_ENSGALG00000010522	21910	23068	26832	18853	8973	7230	15503	14680	29828	13986	18054	21216	17738	30261	11466	14828	22646	19539	30280	21481
ALDH1A1	2	1	2	5	30	12	2	1	1	9	1	1	0	1	0	1	0	2	2	0
ALDH1A2	269	331	331	240	156	142	217	278	487	492	216	269	239	426	90	197	319	353	601	537
ALDH1A3	3255	2918	4048	2652	747	1013	961	844	1829	2771	2233	2162	3432	5610	1671	3521	2282	3105	2202	1605
ALDH3A2	2178	1788	2232	1703	1742	1961	1013	923	2114	1266	1691	1588	1777	2488	1280	1378	1703	1793	2357	1798
ALDH4A1	480	429	552	506	525	534	188	176	551	391	398	391	559	720	317	409	502	464	571	489
ALDH5A1_ENSGALG00000012663	1005	1035	1379	928	823	1030	706	770	1208	954	819	873	959	1597	656	984	1063	1021	1538	1150
ALDH6A1_ENSGALG00000010211	1615	1774	2428	1617	1210	1484	1211	1246	1471	992	1296	1597	1539	2789	891	1510	1515	1511	2322	1740
ALDH7A1_ENSGALG00000008229	12209	10459	12947	9488	7073	5237	5967	5468	10094	4848	9574	9407	8801	14962	6962	8753	8862	8633	13391	10129
ALDH8A1_ENSGALG00000013969	1	0	0	0	2	1	0	1	1	0	3	1	2	0	0	0	0	1	0	1
ALDH9A1_ENSGALG00000003495	7090	5505	7304	5487	5521	5466	3341	2879	6391	3927	6023	5227	5745	8392	4535	4744	5453	5700	7568	6234
ALDOB	29	41	33	44	211	359	13	22	37	29	32	25	70	69	23	27	79	68	80	69
ALDOC	36483	23479	24809	25576	26686	20120	8397	6720	32498	16657	32779	24211	24274	31661	24554	20988	24109	23345	27587	27667
ALG10	796	683	891	617	535	672	578	544	787	571	567	599	692	912	407	537	600	556	965	725
ALG11	311	278	413	314	264	307	238	203	316	198	275	245	295	483	196	275	315	287	371	308
ALG12	4621	5072	6363	4079	2930	4145	3719	3685	5784	3978	3811	4617	4069	6787	2675	4439	4646	4518	6782	5007
ALG13_ENSGALG00000007976	490	381	547	364	370	341	443	338	662	345	342	387	343	566	255	304	372	324	578	422
ALG14_ENSGALG00000005583	125	127	150	100	98	102	76	72	117	74	103	107	113	156	65	86	115	113	177	119
ALG2_ENSGALG00000013573	985	708	829	600	536	585	701	586	783	595	742	680	622	1109	554	614	586	647	980	751
ALG3_ENSGALG00000008503	864	621	611	532	591	535	173	175	636	378	684	541	553	747	480	476	598	554	726	660
ALG5_ENSGALG00000017049	661	560	670	481	418	432	396	399	690	405	463	457	529	692	333	457	437	518	748	504
ALG6	582	597	785	505	447	595	495	463	644	383	463	555	556	817	312	487	559	478	767	578
ALG8_ENSGALG00000019042	370	409	541	425	348	448	289	309	423	277	338	389	386	574	224	330	429	327	558	447
ALKBH1_ENSGALG00000010485	531	510	624	405	420	361	407	344	686	428	500	452	408	719	341	445	401	541	636	423
ALKBH2	145	139	152	138	115	138	93	82	148	90	129	102	157	195	94	89	122	111	173	126
ALKBH3	267	275	414	290	200	183	195	161	316	212	220	244	268	440	157	242	260	247	326	246
ALKBH4_ENSGALG00000001844	131	107	151	127	131	125	44	61	117	132	125	108	133	202	93	119	141	125	144	116
ALKBH5_ENSGALG00000004978	2333	1924	2375	1661	1883	1991	1240	913	2362	1835	2025	1757	1989	2864	1491	1804	1873	1988	2654	2113
ALKBH8_ENSGALG00000017170	372	382	486	364	291	317	300	304	435	234	322	328	336	567	216	295	320	322	448	382
ALK_ENSGALG00000009034	82	34	50	30	34	20	84	30	69	28	69	38	29	37	56	49	34	23	41	29
ALMS1_ENSGALG00000027774	1054	1033	1401	1018	924	1084	903	758	1539	973	956	935	1110	1523	649	971	1001	1040	1419	992
ALOX5AP	74	64	65	32	138	24	102	54	253	92	82	67	24	58	110	66	165	124	45	34
ALOX5_ENSGALG00000005857	293	209	138	118	70	48	157	113	263	86	226	203	137	217	150	148	105	124	270	176
ALPK1_ENSGALG00000012074	37	35	15	15	7	8	14	10	23	14	11	24	15	37	12	7	20	22	28	31
ALPK2_ENSGALG00000002898	46	68	69	49	16	12	38	78	143	69	34	41	18	107	27	63	51	37	101	59
ALPK3_ENSGALG00000002480	603	633	767	563	453	166	427	393	819	466	543	581	316	956	433	571	489	508	807	627
ALPL	1371	814	1078	1025	984	1738	228	197	780	306	1372	864	2359	1593	1949	979	1028	948	776	753
ALS2CL_ENSGALG00000005430	1015	1362	2155	1491	839	881	1067	1104	1452	933	873	1179	1141	2417	604	962	911	945	1550	1040
ALS2_ENSGALG00000008415	1089	1322	1650	1029	913	1256	1019	896	1414	833	1043	1195	1021	1737	665	1184	1172	1235	1971	1378
ALX1_ENSGALG00000027213	11	13	5	6	6	2	19	14	68	7	7	14	4	12	2	7	11	2	17	14
ALX3_ENSGALG00000025867	0	0	0	0	0	0	0	0	1	0	0	0	0	0	0	1	0	0	0	0
ALYREF	4992	3707	4170	3136	3905	3372	1785	1531	4454	3110	4071	3452	3312	4660	2762	3402	3391	3548	4610	3683
AMACR	304	328	405	352	243	311	294	243	348	222	258	283	257	440	154	243	358	307	389	301
AMBP	1	0	2	0	0	1	0	0	1	0	0	0	0	0	0	0	0	1	2	0
AMBRA1_ENSGALG00000008358	2670	2600	3063	2229	2017	2281	1368	1242	2208	1692	2446	2349	2301	3405	1734	1969	2258	2398	3655	2888
AMD1	2680	2661	3385	2275	1721	3659	2896	2654	3649	2503	2214	2448	2886	3986	1666	2313	2368	2650	3553	2654
AMDHD1_ENSGALG00000011414	28	24	38	31	13	36	31	24	51	10	33	25	32	49	24	31	22	27	38	34
AMER1_ENSGALG00000007599	1914	1454	2034	1434	1520	1706	1261	827	2986	1652	1579	1278	1794	2349	1303	1448	1313	1525	2004	1496
AMER2_ENSGALG00000027868	43	16	34	24	22	12	31	15	43	27	25	15	23	28	31	23	18	19	19	20
AMER3_ENSGALG00000026075	237	185	347	204	59	95	257	171	504	336	231	154	243	291	128	154	160	190	357	261
AMFR_ENSGALG00000003107	4502	2900	3384	2558	2663	2395	2114	1416	4063	2063	3733	2711	2890	3906	2407	2022	2499	2492	3641	2952
AMH	30	22	26	27	18	8	7	10	18	12	10	18	18	47	16	25	22	13	37	21
AMICA1_ENSGALG00000024072	5	2	2	4	1	3	1	1	2	0	0	2	3	0	1	1	0	1	4	1
AMIGO2	27	36	74	51	234	158	28	41	77	76	27	48	32	59	13	29	65	60	85	75
AMIGO3_ENSGALG00000028339	46	38	23	25	17	36	2	2	47	24	43	24	33	46	30	22	36	21	29	36
AMMECR1L_ENSGALG00000026728	1277	1221	1594	1145	997	1216	1101	938	1435	1009	1141	1087	1213	1864	747	1125	1154	1126	1741	1331
AMMECR1_ENSGALG00000008074	2240	3016	4127	2693	1888	3101	1769	2002	3062	2327	1968	2474	2798	4813	1522	3070	2344	2671	4450	3143
AMN	17	19	21	15	22	18	14	8	29	35	23	17	13	21	19	18	17	18	19	20
AMN1_ENSGALG00000012938	89	101	140	95	95	79	82	66	54	39	72	75	109	141	51	75	92	77	103	83
AMOTL1_ENSGALG00000017208	3599	3113	3783	2735	1180	1460	1332	1146	3517	2535	2789	2103	2493	3481	1901	2206	2217	2188	3581	3113
AMOTL2_ENSGALG00000006483	4515	3939	4457	3052	3168	5578	1104	1054	2670	2194	5442	3305	4641	3669	4765	3090	4321	4347	4534	4134
AMOT_ENSGALG00000007952	4725	4302	5097	3514	3968	4786	2533	2072	4172	2329	4005	3471	3858	5422	3047	3667	3555	3674	5349	4590
AMPD1_ENSGALG00000002082	58	33	46	44	19	8	24	21	54	42	43	29	25	113	55	76	22	25	68	42
AMPD2_ENSGALG00000026860	0	0	0	0	0	0	0	0	0	0	0	0	0	0	0	0	0	0	0	0
AMPD3	431	554	443	251	150	137	366	452	343	263	328	537	199	457	148	307	224	241	729	542
AMPH_ENSGALG00000012286	15	14	2	4	7	3	8	3	10	5	18	16	2	3	11	4	4	0	5	4
AMT_ENSGALG00000025844	670	510	547	532	659	577	63	53	431	346	543	432	595	674	434	364	565	556	642	609
AMY1A	294	356	455	373	219	251	273	265	583	260	271	291	316	463	203	315	366	336	500	349
AMY2A	19	21	24	28	20	11	21	13	46	13	30	28	7	27	21	30	28	24	47	37
AMZ1_ENSGALG00000004358	0	1	2	1	2	0	0	0	1	0	0	0	0	0	1	0	2	0	0	1
ANAPC10_ENSGALG00000028643	398	362	487	278	294	393	416	373	577	217	402	339	368	458	299	319	315	347	511	383
ANAPC13	453	325	392	289	314	251	163	138	384	276	382	299	326	442	253	289	341	321	427	300
ANAPC15_ENSGALG00000027411	0	0	0	0	0	0	0	0	0	0	0	0	0	0	0	0	0	0	0	0
ANAPC16_ENSGALG00000004410	3184	2231	2846	2058	2291	2286	1178	989	2012	1447	2589	2125	2397	3304	1847	1723	2239	2298	2931	2493
ANAPC1_ENSGALG00000008254	1661	1799	2418	1578	1469	1967	1306	1142	1894	1186	1464	1699	1869	2575	1011	1469	1649	1670	2614	1861
ANAPC2_ENSGALG00000008625	1827	1450	1854	1425	1516	1430	598	507	1441	889	1582	1306	1547	2213	1192	1069	1477	1439	1763	1571
ANAPC4_ENSGALG00000014378	1469	1439	1826	1168	1336	1539	1162	1039	1684	877	1236	1251	1226	1902	885	1139	1199	1215	1753	1238
ANAPC5_ENSGALG00000004179	600	567	739	476	555	544	415	460	616	343	482	442	503	774	355	399	507	513	791	567
ANAPC7_ENSGALG00000003826	1042	1043	1376	843	939	1127	701	707	1007	794	824	890	985	1591	614	864	962	983	1409	1067
ANGEL1	4634	4504	6419	4151	4403	5206	3935	3472	5058	3412	3938	4097	4649	7220	3032	3921	4201	4393	7079	4806
ANGEL2	605	568	810	559	565	669	502	473	684	491	390	467	598	872	333	517	591	493	763	650
ANGPT1	221	303	256	141	106	107	157	149	262	177	193	265	191	354	118	214	163	197	267	151
ANGPT4_ENSGALG00000026890	122	99	40	69	37	34	38	34	119	119	97	86	79	93	76	92	90	99	75	76
ANGPTL1	2657	2170	3076	1965	893	706	2327	1606	2213	1007	1990	1790	1127	3157	948	1162	1042	992	2601	1873
ANGPTL2	2306	3028	3310	2297	1131	1665	1695	2007	2537	2499	1575	2052	2543	3608	1095	2116	2478	2497	4625	3741
ANGPTL3	3	6	3	3	2	0	3	4	1	1	3	2	1	2	1	0	0	0	15	9
ANGPTL4_ENSGALG00000000619	1390	696	574	379	593	193	350	184	1236	527	864	487	624	691	773	497	550	602	673	519
ANGPTL5	57	105	240	147	125	490	57	113	100	201	59	95	193	291	65	177	100	154	163	96
ANGPTL7_ENSGALG00000003179	1439	3621	1052	597	140	696	371	843	129	1355	554	1848	1054	2208	209	1028	403	456	4688	4564
ANG_ENSGALG00000003196	8	81	78	48	1	3	2	25	22	91	4	70	15	98	4	48	48	66	76	99
ANKDD1A_ENSGALG00000007252	30	48	57	36	15	29	20	35	89	48	28	32	31	58	14	39	44	30	73	59
ANKDD1B_ENSGALG00000014958	6	5	17	7	32	13	10	9	5	1	5	5	5	10	3	8	11	18	6	9
ANKEF1_ENSGALG00000008996	15	12	7	4	9	3	11	3	28	3	10	8	7	10	14	9	14	16	22	17
ANKFN1_ENSGALG00000003105	10	10	10	3	6	5	8	5	11	16	7	10	10	18	10	7	7	6	13	7
ANKFY1_ENSGALG00000001467	3190	3591	5418	3248	3350	4623	2839	2862	4007	2518	2895	3229	3523	5466	2030	2912	3203	3525	5288	3312
ANKH	1135	1294	1584	905	444	999	909	965	1875	1939	939	1065	1470	1915	679	1164	1401	1594	1843	1108
ANKHD1_ENSGALG00000001099	5456	4511	6050	3883	3946	4408	2329	2138	5242	3349	5204	4429	4574	6657	3623	4453	4047	4768	6318	4345
ANKIB1_ENSGALG00000009394	1471	1497	1944	1294	1657	2079	1123	1008	1647	1349	1374	1361	1560	2149	1015	1531	1373	1713	2376	1674
ANKK1_ENSGALG00000007815	3	1	0	1	1	1	0	2	0	1	0	2	1	2	2	2	0	1	2	2
ANKLE1_ENSGALG00000027089	0	0	0	0	0	0	0	0	0	0	0	0	0	0	0	0	0	0	0	0
ANKLE2_ENSGALG00000002143	2528	2386	3374	2370	2288	3114	1911	1486	2941	2032	2216	2317	2645	3584	1665	2532	2543	2532	3473	2652
ANKMY1_ENSGALG00000024040	86	141	194	137	81	86	67	105	175	56	80	101	127	225	58	123	111	135	185	135
ANKMY2	1355	1239	1611	1057	900	1345	1123	1027	1259	714	1117	1145	1088	1705	851	1030	1047	1128	1662	1214
ANKRA2_ENSGALG00000013511	1279	1254	1661	1126	1003	1052	1051	937	1342	911	1192	1125	1182	1805	812	1129	1126	1163	1616	1266
ANKRD1	167	328	284	163	87	254	88	174	484	771	144	256	210	248	127	198	242	281	606	415
ANKRD10	1515	1675	2088	1442	1617	1458	1409	1366	2300	939	1437	1489	1341	2353	1068	1768	1632	1653	2640	1724
ANKRD11_ENSGALG00000006222	10218	10076	12149	9258	7954	10787	3734	3133	10777	6954	8943	8459	10640	13422	6724	9494	9330	10440	12722	10000
ANKRD12_ENSGALG00000008399	367	424	618	410	360	514	284	246	488	257	310	410	436	621	215	366	428	420	622	457
ANKRD13A_ENSGALG00000005189	0	0	0	0	0	0	0	0	0	0	0	0	0	0	0	0	0	0	0	0
ANKRD13B_ENSGALG00000026000	907	711	732	741	603	374	173	183	614	304	837	632	656	932	596	575	784	728	891	844
ANKRD13C_ENSGALG00000011311	2573	2540	3483	2362	2247	2889	1910	1796	3020	2242	2166	2232	2438	3812	1553	2178	2534	2410	3574	2808
ANKRD13D_ENSGALG00000026282	0	0	0	0	0	0	0	0	0	0	0	0	0	0	0	0	0	0	0	0
ANKRD16	204	260	271	218	205	193	172	151	179	97	195	230	171	320	165	199	238	230	350	238
ANKRD17_ENSGALG00000011642	4723	4590	5899	3795	3729	4960	3302	2704	5154	3584	4271	3961	4740	6408	2994	4613	4081	4576	6529	4556
ANKRD22	18	12	31	30	3	6	20	5	23	15	7	12	12	54	9	18	19	19	19	17
ANKRD24_ENSGALG00000001235	25	21	14	21	35	21	15	5	21	22	20	28	15	37	23	22	14	16	31	25
ANKRD26	210	275	308	232	368	480	256	280	355	168	177	221	271	440	136	303	187	173	369	248
ANKRD27_ENSGALG00000004671	443	505	633	410	338	433	534	454	564	348	395	451	452	673	269	434	420	452	638	486
ANKRD28_ENSGALG00000011226	1407	1938	2192	1336	1165	2202	805	1023	1152	1110	1153	1603	1344	2337	771	1436	1390	1712	2258	1573
ANKRD29_ENSGALG00000015034	81	116	163	100	537	195	96	113	152	165	73	107	97	118	50	84	122	100	140	90
ANKRD2_ENSGALG00000007539	2	1	2	2	4	1	0	0	5	1	4	4	3	3	1	1	2	2	5	6
ANKRD31_ENSGALG00000014945	150	236	469	338	156	94	159	177	405	202	132	218	205	512	140	338	232	258	376	240
ANKRD32_ENSGALG00000027932	433	533	696	474	486	560	463	477	666	386	398	552	468	730	250	516	522	447	736	524
ANKRD33B_ENSGALG00000027521	5	2	15	11	2	1	9	2	3	2	3	7	2	5	3	0	1	1	7	0
ANKRD34B_ENSGALG00000015578	12	7	1	2	5	3	5	14	2	3	5	1	1	4	3	10	7	6	5	3
ANKRD34C_ENSGALG00000008268	12	8	9	16	8	3	2	0	27	14	13	9	10	14	18	13	20	13	9	9
ANKRD40_ENSGALG00000007389	471	344	386	366	394	313	158	132	385	199	346	303	344	454	325	326	358	308	413	341
ANKRD40_ENSGALG00000026189	407	398	513	456	318	318	322	278	501	224	305	298	378	609	229	341	374	373	460	386
ANKRD42_ENSGALG00000017250	10	7	21	10	13	4	1	2	7	10	7	9	10	19	10	12	13	12	13	13
ANKRD44	2516	2874	4123	2463	1816	2993	2359	2209	2982	1809	2169	2711	2951	5117	1670	2808	2567	3072	4569	2835
ANKRD46_ENSGALG00000013904	1852	1761	2360	1591	1375	1660	1600	1492	2058	1222	1520	1572	1524	2571	1010	1591	1687	1577	2324	1741
ANKRD49_ENSGALG00000017210	259	254	355	300	198	321	173	190	282	281	208	214	270	473	150	251	259	263	381	355
ANKRD50_ENSGALG00000011831	2108	3004	3886	2540	2723	3753	2207	2633	2398	2511	1914	2569	1930	3603	1540	3120	2828	3231	5652	3878
ANKRD52	0	0	0	0	0	0	0	0	0	0	0	0	0	0	0	0	0	0	0	0
ANKRD54_ENSGALG00000012299	1965	1415	1828	1434	1307	1391	830	724	1637	1104	1574	1360	1429	2170	1082	1306	1331	1443	1941	1534
ANKRD55_ENSGALG00000014717	10	9	5	4	2	2	4	8	19	6	13	10	0	4	5	2	3	5	2	0
ANKRD60_ENSGALG00000007624	0	0	0	0	3	2	0	1	2	1	2	1	0	0	0	0	0	0	4	5
ANKRD6_ENSGALG00000015768	133	142	194	146	128	112	113	78	191	93	127	139	142	207	104	125	149	128	177	177
ANKRD9_ENSGALG00000011376	53	28	36	50	77	52	10	8	59	30	67	33	49	59	57	30	44	40	36	49
ANKS1A_ENSGALG00000002723	800	806	1321	1007	604	646	368	336	971	774	715	740	1089	1683	539	876	843	755	1245	1007
ANKS1B	141	204	166	117	37	86	78	85	256	218	124	157	199	223	81	102	113	109	240	177
ANKS3_ENSGALG00000000643	506	620	820	599	408	539	329	413	736	501	492	529	622	930	380	455	592	605	902	601
ANKS4B_ENSGALG00000002442	4	4	3	4	7	6	0	1	8	8	6	4	7	3	2	3	4	3	7	8
ANKS6_ENSGALG00000013196	623	663	831	632	390	573	452	426	814	560	520	519	665	934	386	519	651	613	838	675
ANKZF1_ENSGALG00000011332	624	510	515	391	551	465	210	191	482	274	468	409	487	700	378	413	452	493	608	480
ANLN_ENSGALG00000012104	3968	4455	6427	3888	5008	9014	3570	3714	5120	3878	3467	4148	4472	6207	2379	4235	4648	4634	7561	5329
ANO10_ENSGALG00000011513	772	820	1323	805	539	750	730	677	778	666	676	745	824	1379	397	681	833	830	1113	796
ANO1_ENSGALG00000007617	729	1061	2406	1706	528	960	629	939	1213	1028	763	1131	2064	3209	646	1432	1195	1294	1666	1143
ANO2_ENSGALG00000017271	19	84	110	57	9	30	16	40	83	178	23	60	67	165	12	63	86	83	180	82
ANO3	310	373	498	295	270	298	250	266	400	409	292	340	256	569	151	330	342	357	466	301
ANO4_ENSGALG00000011614	25	32	40	29	14	15	27	30	18	16	25	20	33	35	39	71	35	27	66	60
ANO5	5049	6610	8526	5201	2125	4619	3991	4842	4700	4534	4000	5675	6400	10820	3048	5842	4511	5547	10482	6847
ANO6_ENSGALG00000009638	615	1413	809	661	146	177	301	494	645	1058	412	971	321	1028	171	731	661	593	2349	2241
ANO9_ENSGALG00000004280	0	0	2	0	1	2	0	0	0	0	2	0	1	0	0	1	0	0	2	2
ANP32B	11774	10295	13222	9010	9226	9219	6610	6150	12590	7504	10417	9581	10299	15047	7901	8974	9604	10259	13372	9899
ANP32E	8196	8295	11520	7586	7279	8613	8270	7696	10280	7168	6857	7973	7809	12441	5378	8829	8504	8032	11307	8332
ANPEP_ENSGALG00000027501	3731	2787	3125	2894	1748	1355	866	720	3287	2989	3014	2041	3607	5698	2401	2276	2955	2718	3298	2645
ANTXR1_ENSGALG00000000098	3337	4271	7091	5025	1763	1819	1824	1937	2344	2912	2929	3441	5094	8616	1737	3810	4074	4283	5986	4677
ANTXR2_ENSGALG00000010892	2404	2569	2953	2349	2606	2776	1499	1401	1991	1415	1938	2089	2671	3840	1372	2256	2617	2442	3675	3053
ANTXRL_ENSGALG00000005969	3255	3156	3522	2317	1659	2821	2491	1964	4833	2457	2681	2825	3054	3938	1812	2661	3040	3048	3782	2581
ANXA10_ENSGALG00000009573	1	0	0	0	1	0	1	0	1	1	0	0	0	1	0	0	0	0	1	0
ANXA11	10193	6420	7594	5094	4631	4833	8424	5673	5884	3634	7835	6440	4751	7459	5301	4892	4730	4380	7169	5378
ANXA13_ENSGALG00000016360	5	5	8	10	0	2	4	2	15	7	9	5	3	10	4	8	4	4	7	5
ANXA1_ENSGALG00000015148	1901	3281	4296	2968	1176	3812	1696	2777	1607	3060	1359	2814	3306	5700	1040	2675	2400	2641	4022	3279
ANXA2	17767	24071	27926	20924	6955	20567	9234	13802	13433	18126	12873	23146	23967	34761	8344	16419	17444	18465	38731	31323
ANXA4_ENSGALG00000008216	1644	1509	1962	1369	1215	1735	997	908	1312	1081	1361	1289	1475	2296	869	1164	1260	1527	2001	1486
ANXA5	14148	12008	15431	10261	10515	12514	9788	8407	9014	7683	10857	11241	11065	15491	7133	8691	10204	9600	14861	11090
ANXA6	11161	11886	15599	12091	8613	10849	4656	5628	10713	9502	9239	11035	12584	20193	7723	10115	11681	12912	16899	12815
ANXA7	1687	1396	1910	1282	1143	1086	1574	1059	1428	1015	1290	1298	1194	2000	874	965	1324	1213	2389	1796
AOAH_ENSGALG00000012097	3	15	92	37	11	22	8	12	23	67	14	12	18	58	15	36	17	29	26	17
AOC1_ENSGALG00000028939	0	0	1	1	0	0	0	0	0	0	0	0	0	2	1	1	0	1	0	1
AOX1_ENSGALG00000008185	541	1043	973	661	218	207	348	500	1347	510	545	851	569	1030	385	767	830	976	1113	827
AOX2P	125	277	198	193	58	51	125	118	162	49	138	209	125	230	89	182	224	181	374	245
AP1AR_ENSGALG00000028807	649	726	1104	698	558	787	687	688	959	625	583	655	698	1245	415	631	733	767	985	719
AP1B1_ENSGALG00000008138	4076	3025	3548	3043	3392	3489	1190	1159	3122	2301	3595	2721	3255	4092	2726	2344	3107	2975	3815	3295
AP1G1	3696	3810	5228	3456	3174	3922	3027	2815	4359	2663	3112	3403	3550	5683	2197	3061	3451	3502	5478	3988
AP1M1	2302	2180	2977	1811	1815	2633	2082	1864	2821	2281	1748	1990	2060	3330	1279	2170	2001	2150	3216	2401
AP1M2_ENSGALG00000027006	0	0	0	0	0	0	0	0	0	0	0	0	0	0	0	0	0	0	0	0
AP1S2	1475	1823	2119	1514	2067	3389	1549	1758	2020	1290	1227	1684	1438	2513	904	1663	1563	1561	2933	2039
AP1S3	32	33	24	23	15	10	47	18	137	68	20	25	16	38	24	47	33	23	54	36
AP2A2	6980	7152	9526	5867	5688	8997	4899	5024	6619	4990	6066	6959	6276	10025	3863	5911	5871	6397	9632	6713
AP2B1_ENSGALG00000002140	4539	4167	6069	4168	3953	4708	2260	2258	3627	2742	4016	3936	4341	6630	2651	3423	3997	4088	6066	4579
AP2M1	14913	12465	16121	11638	11488	13813	7846	6686	13414	10090	12312	11539	13384	18922	8764	10208	11787	12383	17476	13898
AP2S1_ENSGALG00000000439	0	0	0	0	0	0	0	0	0	0	0	0	0	0	0	0	0	0	0	0
AP3B1_ENSGALG00000004390	3552	2776	4230	2298	1690	2318	2016	1683	3596	1590	2637	2640	2874	4220	2204	2735	2243	2313	3460	2315
AP3B2_ENSGALG00000002136	190	220	251	181	216	191	58	86	217	169	177	168	234	330	133	168	209	224	254	240
AP3D1_ENSGALG00000000996	6059	5853	7458	5244	4715	5806	3537	2954	6524	3988	5420	5479	5967	8226	3711	5127	5394	5581	8573	6278
AP3M1	3168	3052	4104	2548	2618	3266	3009	2576	3469	1989	2617	2910	2827	4618	1919	2484	2772	2921	4437	3217
AP3M2_ENSGALG00000003659	2217	2118	2699	1702	1620	1613	1625	1496	2306	1317	1708	1794	1794	2997	1303	1584	1748	1815	2860	2121
AP3S1_ENSGALG00000002341	1831	2053	2630	1813	1478	2067	2049	2003	2484	1559	1534	1920	1773	2831	1088	1862	2111	1843	2605	2010
AP3S2	1542	953	1171	994	1090	717	412	349	992	570	1263	880	966	1468	926	735	875	920	1173	1033
AP4B1	1030	989	1081	855	893	679	523	462	1369	698	896	771	732	1212	586	667	770	832	1242	952
AP4E1_ENSGALG00000004776	615	771	984	669	536	573	577	661	1003	486	536	699	646	1185	432	742	618	667	1055	694
AP4S1_ENSGALG00000009936	135	111	187	125	106	125	116	115	141	103	94	127	125	226	81	115	138	132	165	148
AP5M1_ENSGALG00000012101	760	643	882	680	627	749	525	473	825	644	636	635	748	1077	480	550	703	709	1038	842
AP5Z1_ENSGALG00000004471	967	798	996	664	748	741	550	475	902	515	771	760	739	1093	562	597	749	689	1075	804
APAF1_ENSGALG00000011531	386	362	443	282	412	387	330	303	471	286	300	340	316	486	192	367	306	299	606	431
APBA1_ENSGALG00000015111	646	591	711	489	428	438	589	451	568	441	657	582	482	686	437	622	482	457	742	515
APBA2_ENSGALG00000003930	476	368	468	319	424	1264	543	376	549	132	419	312	530	487	380	455	419	520	488	329
APBA3_ENSGALG00000000740	759	603	631	622	684	653	220	213	553	404	684	518	638	799	462	450	549	561	690	652
APBB1IP	179	131	136	97	54	45	36	46	204	42	129	126	135	176	185	197	114	129	109	84
APBB1_ENSGALG00000029159	1550	1159	1142	1170	1447	1080	114	140	1099	861	1310	979	1141	1396	989	883	1133	1101	1287	1377
APBB2_ENSGALG00000014262	6692	5084	6137	3493	6491	6076	4689	3393	6272	2685	5474	4262	4477	5880	3892	4103	4863	5096	5625	3766
APBB3_ENSGALG00000001132	2	0	2	1	1	0	0	0	0	0	0	0	0	1	0	0	1	2	0	0
APC2	28	29	39	37	80	58	11	6	30	29	35	23	48	39	29	23	49	42	36	57
APCDD1_ENSGALG00000000894	932	578	394	260	320	505	388	279	467	146	598	535	274	389	854	715	336	373	547	473
APC_ENSGALG00000000220	1311	1536	2179	1292	1226	2079	1298	1142	2174	1734	1181	1430	1608	2358	856	1709	1292	1629	2442	1541
APEH	1366	1136	1299	1125	1206	1312	396	388	971	632	1186	1000	1231	1532	908	894	1111	1104	1494	1352
APEX1	0	0	0	0	0	0	0	0	0	0	0	0	0	0	0	0	0	0	0	0
APH1A_ENSGALG00000028838	2097	1389	1600	1310	1599	1304	595	446	1434	774	1725	1203	1403	1811	1311	1063	1332	1284	1630	1483
API5	5273	5235	7567	4546	4298	5522	4559	4397	5615	4102	4388	5028	5058	8419	3135	4797	4810	5249	7450	5205
APIP	406	439	583	409	333	417	352	330	469	334	313	362	380	744	215	400	408	382	604	475
APITD1	559	466	647	456	501	441	406	323	679	333	496	416	474	697	362	410	540	466	626	422
APLF	233	237	340	259	178	224	224	195	184	166	182	214	226	348	123	186	226	222	345	307
APLNR_ENSGALG00000004841	1	2	1	1	1	4	0	0	4	2	10	4	5	2	5	4	2	5	2	1
APLP2_ENSGALG00000001250	21609	18389	23874	16972	15022	24194	11668	10844	20336	13424	17394	17177	19849	27471	12552	14881	16514	17176	26565	20560
APOA1	368	220	171	133	88	93	91	73	392	347	258	150	406	372	329	245	312	401	503	527
APOA4	1	0	1	0	0	0	0	0	2	0	3	0	0	0	1	0	0	0	1	2
APOA5_ENSGALG00000014368	41	33	41	39	43	39	6	6	33	27	38	28	38	45	22	16	36	24	28	21
APOB	11	7	7	6	25	34	8	9	20	11	7	8	8	6	21	8	14	14	14	10
APOBEC2_ENSGALG00000003226	495	476	629	536	191	73	146	179	251	256	305	516	286	720	97	195	153	212	735	646
APOBEC4_ENSGALG00000020926	0	0	0	0	0	0	0	0	0	0	1	0	0	0	0	1	0	0	0	0
APOD	9	5	9	5	7	2	8	3	36	11	10	5	18	14	6	13	9	8	15	3
APOH	1	3	1	1	0	1	0	1	1	0	0	3	0	0	0	2	0	1	4	2
APOLD1_ENSGALG00000011784	184	277	237	169	50	70	207	115	184	124	369	331	122	257	257	271	209	162	199	219
APOOL	2512	3075	3985	2459	2070	2429	2551	2604	3313	1808	2336	2587	2460	4412	1720	2804	2618	2692	4087	2679
APOO_ENSGALG00000016347	564	475	599	464	442	539	521	408	645	429	412	484	472	682	318	428	489	452	669	509
APOPT1_ENSGALG00000011526	98	118	136	137	93	152	64	61	216	177	80	87	110	154	70	90	114	103	169	125
APOV1	0	0	0	0	0	0	1	0	0	0	0	0	0	0	0	0	0	0	0	0
APPBP2	2221	2226	2837	1899	1874	2069	1687	1472	2861	1801	1829	1901	1935	3192	1255	2229	1916	2040	3061	2065
APPL1_ENSGALG00000005527	1604	1816	2927	1599	1267	1820	1632	1811	2349	1367	1527	1677	1582	3029	1040	1990	1639	1935	2701	1749
APP_ENSGALG00000015770	37687	36916	48503	33096	21271	21377	19733	20405	33332	19198	32336	35904	27493	50989	21107	28257	28490	30832	43104	32124
APRT_ENSGALG00000027272	508	399	553	505	476	340	199	198	424	269	462	391	496	688	364	354	483	444	550	508
APTX_ENSGALG00000001954	329	329	478	369	297	331	230	188	368	244	282	341	400	556	197	258	378	338	480	433
AQP10_ENSGALG00000025924	10	2	3	6	5	8	1	0	4	2	6	2	5	2	2	2	3	0	8	8
AQP11_ENSGALG00000001614	17	16	26	17	11	9	12	12	24	26	11	9	21	27	13	12	21	15	19	20
AQP12	5	3	2	3	7	3	6	1	5	3	6	5	6	6	2	5	2	2	7	3
AQP1_ENSGALG00000005209	2704	2373	2078	1667	2224	4301	1407	1064	1404	1621	2058	1906	2794	3136	2950	3807	2594	3121	2183	1839
AQP2_ENSGALG00000010260	1	1	0	0	0	0	0	0	0	0	0	1	0	0	0	0	1	1	0	0
AQP3_ENSGALG00000002452	1526	909	1097	474	1032	826	694	600	2658	896	1357	771	676	625	947	923	1296	1486	748	335
AQP4	6	4	6	4	5	3	5	2	5	0	1	5	2	8	5	6	3	3	11	14
AQP5_ENSGALG00000002720	7	2	2	0	2	2	6	2	13	0	2	3	6	5	3	2	5	1	6	2
AQP8_ENSGALG00000005988	0	0	0	0	0	0	0	0	0	1	0	0	0	0	2	0	0	1	0	0
AQP9_ENSGALG00000004261	14	23	122	82	22	10	28	63	54	60	23	21	18	78	6	22	8	23	20	18
AQR_ENSGALG00000009838	2723	2785	3817	2014	1995	2608	2488	2399	2946	1887	2219	2595	2504	4118	1576	2527	2348	2654	4063	2486
AR	501	593	801	774	304	292	184	254	593	815	398	436	956	1559	381	718	669	752	650	595
ARAP2_ENSGALG00000014343	46	85	105	83	40	120	60	76	118	123	41	80	107	149	36	88	77	98	105	96
ARAP3_ENSGALG00000002562	35	34	56	48	23	22	14	16	72	50	39	45	32	79	21	30	32	33	45	35
ARC	9	1	3	2	0	2	12	13	2	2	6	5	1	1	3	2	3	3	1	3
ARCN1_ENSGALG00000007430	15225	12946	16175	10512	10045	11284	8003	6880	14842	8359	12978	12180	11824	18146	9290	10596	11108	12195	16825	11708
AREGB	14	63	54	23	15	20	27	27	46	15	46	81	18	56	31	76	35	71	51	70
AREL1_ENSGALG00000010270	811	879	1115	907	902	810	687	569	834	588	690	766	762	1215	460	652	819	737	1256	997
ARF1	19845	18317	23853	15762	12609	16535	14939	13673	17940	15138	15475	17021	17332	26981	10608	16671	16767	16609	25369	19293
ARF4_ENSGALG00000005622	10960	10670	14036	8643	7020	8797	8436	8092	12462	8115	8938	10303	9481	15549	6473	9492	9728	9703	15003	10535
ARF5	186	93	110	83	160	86	48	45	147	85	175	103	99	128	94	69	107	97	137	115
ARF6_ENSGALG00000026944	5865	5602	7421	5600	4224	5299	3274	3218	5803	4054	5059	5327	5768	8139	3647	4911	5529	5329	7098	5678
ARFGAP1	4793	4580	5738	3430	3010	3866	3429	3128	5035	2978	4052	4449	4084	6435	2974	4097	3907	4389	6023	4004
ARFGAP2	1631	1514	2025	1343	1475	1615	907	843	1665	1116	1391	1360	1361	2248	913	1202	1404	1380	1960	1498
ARFGAP3	3989	4442	5076	3413	2349	3134	3823	3632	5652	3641	3308	3887	3493	5802	2202	3680	3904	3899	5809	4162
ARFGEF1_ENSGALG00000015553	1825	2081	3096	1864	1336	1588	1669	1650	2284	1295	1615	1843	1670	3378	1141	1933	1360	1523	3023	2089
ARFGEF2_ENSGALG00000004663	2043	1434	1639	817	1032	1333	1934	1141	2185	928	1727	1171	1172	1438	1020	1083	998	1080	1583	941
ARFGEF3_ENSGALG00000013846	351	245	208	127	359	299	332	178	454	111	325	238	183	213	320	273	226	255	400	293
ARFIP1	2214	2356	3418	2097	1780	2391	1789	1874	2944	2034	1862	2190	2243	3610	1365	2414	2421	2384	3277	2317
ARFIP2_ENSGALG00000017337	2383	1874	2012	1543	1699	1632	925	850	2182	1253	2055	1642	1786	2293	1445	1394	1631	1842	2076	1777
ARFRP1_ENSGALG00000006101	544	517	756	520	465	566	431	383	646	515	421	515	488	797	335	494	596	510	790	600
ARG2	330	240	329	226	305	255	268	223	528	330	283	230	263	380	277	270	263	296	418	321
ARGLU1	3532	4427	4626	3511	2988	2862	1810	2416	4531	2199	3330	3527	3200	4835	2330	3659	3573	3327	5243	3941
ARHGAP10_ENSGALG00000010031	437	453	612	405	355	475	420	339	475	326	359	376	429	635	235	378	462	497	595	439
ARHGAP11A_ENSGALG00000009731	931	927	1110	725	1615	1296	875	735	1088	662	797	800	667	1155	608	832	894	879	1159	808
ARHGAP12_ENSGALG00000007254	485	541	724	460	333	484	415	393	531	377	417	476	584	809	305	595	515	581	975	685
ARHGAP15	50	71	105	74	21	25	146	261	49	31	33	93	65	102	33	54	42	68	284	200
ARHGAP17_ENSGALG00000005962	2612	2615	3248	2444	2541	3082	1369	1341	2471	1974	2197	2262	2595	3734	1520	2161	2219	2375	3536	2763
ARHGAP18_ENSGALG00000014013	381	386	450	295	1588	1545	362	297	484	292	355	359	305	534	284	391	722	657	520	356
ARHGAP19	1068	1005	1426	1053	1401	1409	617	563	962	702	944	997	991	1334	681	835	904	901	1521	1225
ARHGAP21_ENSGALG00000007721	2412	2810	3907	2939	1719	2792	2173	1926	2910	2626	1847	2415	2657	4352	1471	2655	2338	2564	4013	2910
ARHGAP22_ENSGALG00000006137	106	107	113	80	13	13	85	58	66	41	99	76	87	125	33	67	54	46	100	56
ARHGAP23_ENSGALG00000025795	0	0	0	0	0	0	0	0	0	0	0	0	0	0	0	0	0	0	0	0
ARHGAP24_ENSGALG00000011124	2475	2189	3464	2143	1953	1055	1713	1555	1928	948	2216	2470	1685	3374	1371	1682	1585	1620	3422	2506
ARHGAP25	1	15	12	9	1	1	3	5	4	10	3	8	1	19	1	6	11	9	12	10
ARHGAP26_ENSGALG00000007380	968	805	1105	865	919	915	481	413	962	591	1000	781	925	1414	660	759	896	928	1162	1003
ARHGAP27_ENSGALG00000025745	1432	1125	1152	1204	1171	1114	107	114	971	761	1232	1069	1130	1344	951	882	1106	1090	1337	1446
ARHGAP28_ENSGALG00000014758	1046	1772	3474	2103	519	1316	1184	1696	1537	1993	909	1521	1988	3933	999	2317	1793	2093	2636	1663
ARHGAP29_ENSGALG00000005683	1428	1543	1855	1228	758	1130	1254	1206	2199	1282	1327	1278	1462	2019	1057	1263	1159	1409	2129	1461
ARHGAP31_ENSGALG00000015077	3114	2688	3444	2168	1056	1368	2226	1763	4506	2366	2931	2487	2233	3951	1917	2617	1852	2165	3450	2413
ARHGAP35_ENSGALG00000011693	0	0	0	0	0	0	0	0	0	0	0	0	0	0	0	0	0	0	0	0
ARHGAP39_ENSGALG00000027752	0	0	0	0	0	0	0	0	0	0	0	0	0	0	0	0	0	0	0	0
ARHGAP40	560	464	611	442	418	462	269	259	574	499	389	348	430	972	230	371	348	410	500	346
ARHGAP42_ENSGALG00000017196	953	1238	2047	1269	1073	2308	878	1036	1343	1144	989	1210	1476	2180	940	1736	1273	1618	1787	1259
ARHGAP44_ENSGALG00000001311	110	47	48	62	96	50	27	21	70	33	96	47	73	115	71	62	88	75	78	74
ARHGAP5_ENSGALG00000009992	3624	3980	5876	3442	4057	5093	3593	3427	4606	3647	3454	3834	3579	5914	2297	3822	3581	3783	5876	3787
ARHGAP6_ENSGALG00000016602	611	737	771	600	457	717	265	274	516	463	435	580	451	1096	291	634	583	697	821	605
ARHGAP8	6	8	15	7	5	8	20	22	24	10	6	13	15	6	7	12	5	3	15	12
ARHGDIA	16695	14811	18648	13531	13297	17096	8746	8016	14512	11830	13659	13563	15339	21591	9830	12278	14307	14442	18921	15621
ARHGDIB	1575	1540	1973	1522	903	1625	534	593	1949	1466	1267	1327	1964	2654	1128	1445	1695	1852	1587	1224
ARHGDIG_ENSGALG00000025911	666	534	732	740	912	1901	90	128	360	645	601	563	1061	938	544	519	555	594	650	637
ARHGEF10L_ENSGALG00000000449	1015	1058	1201	1034	987	925	505	504	1042	634	913	873	940	1459	635	799	953	973	1457	1250
ARHGEF10_ENSGALG00000016350	1589	1774	2449	1518	1263	1790	1717	1436	1899	1231	1571	1638	1635	2575	1047	1647	1621	1763	2558	1663
ARHGEF11_ENSGALG00000013261	0	0	0	0	0	0	0	0	0	0	0	0	0	0	0	0	0	0	0	0
ARHGEF12_ENSGALG00000006663	7231	6401	8855	5770	6480	9622	3880	2999	7919	5035	6600	5727	7970	10390	5043	6260	6533	7472	9927	7269
ARHGEF16_ENSGALG00000001058	528	490	517	461	399	313	205	209	390	208	429	424	457	683	325	372	398	380	648	517
ARHGEF17_ENSGALG00000017326	5150	4309	5425	4048	4788	6082	1007	1024	4509	3426	4654	3597	5113	5867	3544	3036	4129	4147	4952	4249
ARHGEF26_ENSGALG00000010352	73	67	164	116	49	32	46	49	98	36	59	75	57	95	27	42	44	42	88	85
ARHGEF28_ENSGALG00000014923	2166	1615	1661	856	956	981	1552	1139	2910	724	2243	1598	1030	1137	1456	1514	1054	1018	1606	941
ARHGEF3	358	326	306	227	301	251	508	362	283	205	274	295	197	389	215	454	253	289	689	475
ARHGEF33_ENSGALG00000013221	1	0	0	2	0	0	0	0	1	0	0	1	0	1	0	0	2	1	0	2
ARHGEF37_ENSGALG00000001255	10	8	13	17	18	2	9	3	13	9	12	3	12	21	9	13	14	15	8	12
ARHGEF38_ENSGALG00000010577	5	6	9	2	1	5	2	3	4	3	2	5	6	6	2	3	3	1	5	3
ARHGEF4_ENSGALG00000002193	748	463	690	375	217	453	720	459	1096	411	735	390	609	536	402	292	391	459	675	458
ARHGEF5_ENSGALG00000017276	22	34	26	11	6	1	30	19	93	12	22	23	7	38	15	28	31	25	35	18
ARHGEF6	3281	3004	3837	2792	2329	2901	1632	1344	2668	1849	2752	2766	3414	4378	1922	2182	2748	2816	3666	2960
ARHGEF7_ENSGALG00000016851	1610	1951	2150	1338	1305	1700	1857	1938	1863	1150	1523	1882	1354	2136	975	1672	1607	1728	2850	2033
ARHGEF9_ENSGALG00000007608	703	710	557	483	317	230	371	246	607	180	492	594	529	799	321	452	626	592	672	490
ARID1A_ENSGALG00000000360	3232	3244	4196	2872	2857	3600	1758	1576	3443	2253	2950	2729	3225	4432	2116	3060	2805	3082	4416	3319
ARID1B_ENSGALG00000013683	2837	2882	3667	2209	2410	3062	1448	1321	3446	2391	2534	2505	2379	3809	1992	2928	2374	2572	3897	2709
ARID2_ENSGALG00000009665	1152	1319	1980	1049	1099	1237	694	708	1373	959	1097	1303	1173	1798	773	1551	1156	1303	1886	1189
ARID3A_ENSGALG00000026231	507	490	539	578	399	541	118	106	545	264	514	398	661	704	448	435	496	555	585	680
ARID3B	543	724	681	442	346	437	188	241	943	502	617	588	472	821	443	647	457	631	930	648
ARID3C_ENSGALG00000005839	17	10	11	10	11	13	0	2	9	11	17	6	8	8	11	2	11	14	17	8
ARID4A	1308	1496	2007	1324	1194	1362	997	877	1469	932	1176	1271	1342	2060	846	1212	1227	1238	2083	1396
ARID4B_ENSGALG00000014327	1991	2245	2975	1750	1397	1893	1485	1472	1878	1421	1869	1994	1698	2871	1258	2258	1751	1940	2715	2013
ARID5A_ENSGALG00000027335	0	0	0	0	0	0	0	0	0	0	0	0	0	0	0	0	0	0	0	0
ARID5B	3280	4287	6179	4253	3057	5530	1768	2109	3090	4691	2728	3945	4434	7519	2023	4617	4203	4911	6962	4966
ARIH1	2757	2646	3636	2256	2120	2640	1512	1406	2683	2042	2483	2396	2606	4028	1815	2345	2400	2567	3706	2742
ARIH2_ENSGALG00000006956	1498	1313	1685	1176	1084	1215	929	874	1627	1145	1155	1186	1265	2071	934	1123	1185	1296	1908	1420
ARL1	4236	3479	4316	2824	2783	2837	2822	2364	4628	2796	3283	3275	3314	4783	2390	2852	3074	3213	4258	3184
ARL10	78	64	68	66	67	49	35	27	80	50	57	53	42	73	51	38	63	69	65	75
ARL11_ENSGALG00000022733	135	107	171	114	70	155	40	45	125	152	116	129	164	215	80	110	130	124	159	121
ARL13A_ENSGALG00000006636	0	0	0	0	0	0	0	0	0	0	0	0	0	0	0	0	0	0	0	0
ARL13B_ENSGALG00000015412	897	848	1179	823	625	915	745	685	958	684	706	871	912	1329	522	922	834	813	1262	933
ARL14_ENSGALG00000009542	1	2	0	4	2	2	4	2	0	1	4	1	1	4	2	4	1	1	1	2
ARL15_ENSGALG00000014911	1508	1458	2212	1280	1184	1506	1597	1356	1652	1082	1345	1446	1355	2407	957	1450	1487	1538	2157	1435
ARL16_ENSGALG00000007198	164	138	126	132	114	138	64	34	127	75	126	113	116	163	84	106	96	115	144	135
ARL2BP_ENSGALG00000025933	959	822	1253	797	819	771	702	681	1312	740	746	720	795	1458	572	765	885	831	1151	863
ARL3_ENSGALG00000008049	3041	2485	3072	2185	2362	2119	1578	1264	2804	1769	2527	2413	2410	3452	2000	2202	2644	2384	3267	2637
ARL4A_ENSGALG00000027757	1383	1331	1554	1123	710	997	818	791	1270	916	1219	1080	1572	1863	857	1254	1175	1352	1659	1232
ARL4C_ENSGALG00000021021	1307	1593	1659	1367	772	1448	358	472	1435	1579	1079	1310	1506	2359	898	1508	1694	2059	1925	1524
ARL5A_ENSGALG00000012509	2405	2392	3231	1953	1846	2655	1956	1839	2715	1969	2038	2146	2200	3622	1411	2095	2134	2471	3397	2316
ARL5B	1209	1401	1960	1294	1163	1702	1384	1419	1964	1236	1077	1445	1196	2154	887	1464	1556	1622	2095	1573
ARL6	123	160	212	155	90	158	125	132	224	118	111	138	169	279	93	180	150	151	228	171
ARL6IP1	987	1030	1367	1044	1218	1583	698	713	943	961	725	854	1033	1573	581	882	971	998	1602	1356
ARL6IP4_ENSGALG00000003682	1185	898	979	816	905	855	405	295	888	557	863	756	832	1274	607	632	678	771	1177	965
ARL6IP5_ENSGALG00000017436	3906	3960	5282	3656	2687	3674	3235	3247	4285	3289	3037	3612	3671	5941	2350	3380	3607	3550	6473	5176
ARL8A_ENSGALG00000000606	1737	1388	1612	1215	1307	1255	738	709	1952	1135	1464	1180	1442	1996	1124	1325	1423	1383	1782	1388
ARL8B_ENSGALG00000008314	4153	4243	5652	3611	3507	4501	3694	3505	4674	3585	3549	4017	3794	6301	2704	3727	3795	4151	6137	4390
ARL9_ENSGALG00000026653	166	164	249	162	151	196	173	150	250	168	144	152	204	213	99	145	200	171	279	204
ARMC1_ENSGALG00000000062	1438	1506	2018	1274	1145	1486	1135	1114	1465	1219	1133	1293	1372	2225	795	1297	1413	1418	2004	1569
ARMC2_ENSGALG00000015289	84	74	94	73	79	96	69	62	61	43	63	90	74	100	37	51	77	64	117	109
ARMC3_ENSGALG00000007864	25	42	52	29	27	18	21	22	56	22	15	26	21	62	11	31	12	21	42	29
ARMC4_ENSGALG00000007417	47	33	40	24	14	20	27	23	51	57	32	28	35	47	20	18	25	33	38	31
ARMC6_ENSGALG00000003024	1700	1482	1897	1282	1436	1581	969	840	1517	959	1400	1355	1374	2053	1047	1047	1384	1361	1987	1550
ARMC7_ENSGALG00000007961	358	226	406	272	258	238	211	184	309	224	288	265	270	437	190	224	241	259	370	259
ARMC8	899	931	1258	849	738	980	853	819	1182	736	700	867	872	1464	480	781	878	940	1253	1010
ARMC9_ENSGALG00000007691	470	389	418	326	318	296	394	270	771	319	397	296	418	454	285	280	404	346	556	394
ARMT1_ENSGALG00000026322	906	948	1555	903	985	1431	985	974	1100	823	785	883	765	1541	551	890	782	905	1413	986
ARNT	5490	4171	5123	4084	4187	3714	1985	1582	4384	2648	5061	3875	4201	5892	3490	3374	4004	3987	5274	4536
ARNT2_ENSGALG00000006445	1343	1159	1485	938	931	1000	1007	765	1739	1184	1238	968	1104	1535	839	936	979	1058	1432	963
ARNTL	862	827	1113	689	523	587	675	637	895	658	722	714	800	1304	519	799	740	774	1059	889
ARNTL2	1167	1324	1398	1049	945	1321	1228	1259	1534	677	864	1029	1136	1451	621	905	1134	1037	1700	1413
ARPC1A_ENSGALG00000004693	3944	4249	5766	4206	2822	4711	2529	2519	4670	4249	3599	3994	5185	6867	2523	3464	3929	4120	6192	5039
ARPC1B	4656	3749	4783	4058	3691	5790	1300	1509	3773	3972	4241	3653	4890	6033	3301	2974	3596	3951	5031	4627
ARPC3	1924	1980	2647	1946	1729	2520	1855	1876	1882	1727	1489	1972	2014	3135	1134	1824	1915	1854	2857	2275
ARPC4	3098	2452	3115	2341	2843	3278	1220	1321	2200	1794	2438	2349	2428	3647	1856	1812	2239	2478	3268	2774
ARPC5L_ENSGALG00000001014	223	208	249	210	151	193	125	123	231	149	148	153	222	334	105	184	167	235	318	209
ARPC5_ENSGALG00000020927	7345	6775	9032	6108	5036	6154	3821	3641	7310	5595	6236	6532	6820	10270	4199	5116	5906	6404	8987	6715
ARPP19_ENSGALG00000017370	7723	8727	11055	6734	7070	10250	7831	7876	9850	7874	6537	8258	7203	12480	5001	7780	8011	8399	11918	8368
ARPP21_ENSGALG00000012046	1185	1103	1222	1045	563	320	881	763	1345	674	958	1052	621	1569	789	1399	954	939	1872	1573
ARR3	2	2	5	0	6	1	0	0	10	3	0	1	2	2	2	1	4	2	7	2
ARRDC1	1074	781	901	780	629	735	509	371	867	602	856	679	871	1029	598	605	707	651	1119	1057
ARRDC2_ENSGALG00000003527	247	223	269	214	221	186	60	66	184	154	185	213	232	325	146	157	191	255	226	213
ARRDC3_ENSGALG00000025915	1264	1683	3132	1621	1501	2076	906	896	1391	1316	1324	1887	1908	2804	1180	2207	2807	2176	2453	1784
ARRDC4_ENSGALG00000007012	559	369	527	431	359	322	445	393	726	511	329	321	455	873	264	344	399	370	587	450
ARSA_ENSGALG00000009746	1084	878	1012	781	715	861	395	359	918	666	877	716	887	1135	576	604	732	850	1088	933
ARSB_ENSGALG00000004438	1383	1200	1515	1040	840	746	903	831	1496	956	1127	1067	950	1706	840	1101	1148	1143	1492	1144
ARSG_ENSGALG00000004193	532	504	453	413	275	264	225	153	429	237	452	393	386	581	291	305	437	381	524	427
ARSH	2875	2185	1644	1052	3123	5630	2177	1502	3076	512	2543	1823	1483	1415	1934	1846	3381	3458	2364	1923
ARSI_ENSGALG00000005616	10716	6635	7188	5013	9534	3785	3895	3289	8058	3691	9291	6963	3293	5201	5389	5118	5751	4758	8987	7687
ARSJ_ENSGALG00000012019	975	1429	1499	1060	933	2016	663	791	1215	1260	872	1326	1213	1631	705	1213	1281	1391	1751	1342
ARSK	952	899	1221	775	589	672	903	725	1149	608	778	806	823	1283	492	752	839	763	1176	839
ART1	6	2	2	2	2	0	0	0	7	2	1	2	1	2	4	1	0	2	1	5
ART4	19	11	11	7	12	7	12	6	18	2	15	13	8	13	7	14	6	13	16	10
ART7B_ENSGALG00000027166	5	5	10	9	12	0	2	2	15	11	8	9	5	14	17	18	6	8	11	8
ARV1_ENSGALG00000011155	371	307	386	292	199	235	316	238	379	262	208	242	269	469	129	223	252	223	418	312
ARVCF	5512	5535	6301	3927	4332	6943	3586	3180	5434	4365	4648	4514	5164	7128	3326	4729	5013	5690	7259	5002
ARX_ENSGALG00000025770	0	3	0	4	1	3	0	0	3	0	1	1	0	1	3	2	0	2	0	1
AS3MT_ENSGALG00000008133	436	440	471	427	237	324	190	208	330	219	323	357	421	717	394	452	394	448	781	668
ASAH1	3612	3545	4242	2860	2368	3364	2679	2743	3060	2712	2752	3177	2695	4426	1828	2634	2839	2877	5134	4252
ASAP1_ENSGALG00000016302	1754	1989	2901	1875	924	1103	1434	1386	2374	1283	1685	1726	1808	2596	1209	2143	1950	1909	2632	2015
ASAP2_ENSGALG00000016419	167	192	289	194	143	152	155	144	338	245	164	163	176	333	129	198	198	190	315	263
ASAP3_ENSGALG00000029131	702	612	773	715	508	445	270	218	794	372	649	468	755	1035	544	554	706	688	688	612
ASB10_ENSGALG00000013343	0	0	0	0	0	0	0	0	0	0	0	0	0	0	0	0	0	1	0	2
ASB11_ENSGALG00000016562	2	0	3	1	0	0	0	0	4	2	0	1	1	1	0	4	0	1	2	2
ASB12	28	11	17	17	45	5	6	8	45	22	23	21	14	45	20	17	5	23	20	26
ASB13	159	155	225	191	170	150	136	121	205	117	141	137	167	286	94	138	180	129	243	177
ASB14_ENSGALG00000005537	12	9	11	9	6	4	8	11	17	7	8	7	5	11	13	10	7	10	15	11
ASB15_ENSGALG00000008814	0	2	1	3	2	0	2	1	6	3	2	4	1	2	0	2	2	3	4	0
ASB18_ENSGALG00000003994	0	1	0	2	2	2	1	1	1	0	2	3	0	0	1	0	1	1	2	0
ASB1_ENSGALG00000004272	5231	3707	5251	3601	4659	6630	3364	2483	5344	2101	4646	3506	2980	5215	2816	3026	3330	3359	3482	2491
ASB2_ENSGALG00000010881	94	61	75	68	41	11	43	20	126	156	65	44	45	109	34	46	44	71	63	43
ASB3	611	567	746	521	465	488	383	337	653	444	538	506	535	819	380	524	510	497	796	564
ASB4_ENSGALG00000009691	1	1	3	1	1	1	1	2	6	3	1	2	0	1	1	3	0	1	1	0
ASB5_ENSGALG00000010837	1575	1411	1210	721	1311	1043	1084	916	1818	785	1367	1352	771	1311	840	1038	981	975	1511	1050
ASB6_ENSGALG00000004378	569	486	557	443	508	424	298	225	551	407	465	434	437	699	316	419	441	507	669	501
ASB7_ENSGALG00000007115	700	615	784	582	527	559	521	503	604	417	555	505	555	871	372	523	518	618	894	633
ASB8_ENSGALG00000013271	0	0	0	0	0	0	0	0	0	0	0	0	0	0	0	0	0	0	0	0
ASB9	889	426	470	313	446	459	692	368	2405	453	801	305	453	615	651	332	438	403	442	396
ASCC1_ENSGALG00000026019	2153	1543	1901	1370	1574	1367	773	714	1258	737	1661	1416	1441	2229	1183	1092	1455	1637	1823	1566
ASCC2_ENSGALG00000008059	1354	1172	1358	869	894	855	928	759	1832	736	1237	982	1007	1493	893	906	914	1085	1439	997
ASCC3_ENSGALG00000015465	900	1115	1637	809	806	1280	998	1016	1262	836	852	1061	941	1621	605	940	862	1092	1716	1010
ASCL2_ENSGALG00000023607	19	15	6	3	23	36	16	9	12	5	11	6	11	21	5	11	19	8	18	16
ASCL4_ENSGALG00000019304	2	0	0	1	0	0	0	0	1	0	0	1	0	1	0	1	0	0	0	0
ASF1A_ENSGALG00000014887	758	725	972	686	539	648	633	631	824	530	549	638	686	1157	407	628	696	701	994	722
ASH1L_ENSGALG00000014638	5651	5909	7384	4581	4274	6487	3208	2553	8175	5538	5462	5153	6013	7659	3704	5191	5215	6004	8373	5523
ASH2L_ENSGALG00000003233	1323	1199	1566	1066	1106	1128	633	595	1291	968	1137	1075	1161	1783	894	1130	1096	1180	1575	1254
ASIC2_ENSGALG00000000367	54	44	39	32	181	351	18	12	32	31	43	46	50	72	32	39	48	48	44	34
ASIC4_ENSGALG00000011250	35	15	42	51	537	620	16	9	28	22	47	27	47	59	41	29	60	41	14	14
ASIC5_ENSGALG00000009366	0	0	0	1	0	0	0	0	1	0	0	0	0	2	0	2	1	0	2	2
ASL1_ENSGALG00000002558	54	59	48	30	112	61	57	35	110	15	46	34	34	55	38	45	49	69	67	53
ASL2	252	204	159	127	173	174	134	103	416	116	168	150	154	229	107	129	201	230	273	201
ASMT	0	1	1	0	0	0	1	1	0	0	1	1	0	2	0	0	0	0	1	2
ASMTL_ENSGALG00000016689	362	346	449	325	268	336	251	226	383	236	247	339	318	540	196	324	307	278	440	327
ASNA1_ENSGALG00000026226	0	0	0	0	0	0	0	0	0	0	0	0	0	0	0	0	0	0	0	0
ASNS	9422	9548	13114	8617	4809	4460	8375	7925	11861	6286	7726	9189	8977	15010	5219	7572	10335	9550	12842	9522
ASNSD1	1007	895	1160	708	803	863	985	856	1035	695	818	878	763	1294	549	740	802	790	1210	872
ASPA_ENSGALG00000004669	3	7	9	3	3	5	3	13	4	9	1	6	3	11	1	9	4	8	10	9
ASPG_ENSGALG00000011572	390	381	436	351	270	333	336	303	494	350	295	383	372	536	231	306	402	365	621	505
ASPHD2_ENSGALG00000023396	474	331	347	329	149	124	99	114	611	405	355	315	402	513	282	265	372	355	378	416
ASPH_ENSGALG00000015479	6005	6669	8536	5265	4034	4443	5336	5441	10030	5683	5201	6447	4920	8312	3595	5860	5883	5902	8690	5891
ASPM_ENSGALG00000002338	1618	1916	2943	1676	1869	2978	1426	1305	2632	1481	1436	1721	2117	2770	1078	2046	1843	1938	2663	1711
ASPN_ENSGALG00000004722	5454	7173	6138	4113	2319	7207	4211	4498	5289	5331	4359	6108	5531	6862	2630	4215	5619	5185	6472	4720
ASPSCR1_ENSGALG00000002889	2217	1915	2438	1851	1652	1852	1458	1218	2034	1630	1754	1725	1940	2993	1249	1553	1907	1798	2852	2265
ASRGL1_ENSGALG00000015949	339	301	468	320	301	291	262	223	400	265	246	269	295	519	211	319	286	294	407	282
ASS1	381	447	490	441	124	271	101	184	524	455	275	419	567	891	244	441	440	529	751	723
ASTE1_ENSGALG00000011595	82	67	76	73	83	43	23	20	80	55	68	53	77	96	53	46	64	59	71	64
ASTN1_ENSGALG00000004472	235	260	285	239	119	271	83	95	270	189	233	221	253	340	175	238	186	145	231	166
ASTN2_ENSGALG00000007038	259	370	392	266	89	70	76	104	280	274	212	270	203	380	97	147	156	137	330	234
ASUN_ENSGALG00000014083	4695	4670	6145	4086	3439	4691	4454	3715	6108	3878	4234	4602	4731	7049	3060	4279	4521	4490	6608	4907
ASXL1_ENSGALG00000006612	1149	1074	1323	901	1144	1197	641	558	1238	773	922	820	1001	1525	648	791	918	968	1465	1023
ASXL2	2957	2593	3341	2113	1704	1922	1523	1276	2277	1833	2444	2198	2681	3559	1521	2050	2059	2336	2999	2096
ASXL2_ENSGALG00000016531	985	799	992	689	665	610	527	374	805	463	848	648	888	1013	648	567	643	666	912	720
ASXL3_ENSGALG00000015196	803	924	1172	758	901	1308	672	649	1148	845	737	772	937	1402	521	823	919	1064	1536	977
ASZ1	0	0	0	0	0	1	1	0	1	0	0	2	0	0	0	0	1	0	1	0
ATAD1_ENSGALG00000003652	1361	1315	1563	1036	1043	1199	901	841	1311	860	1196	1202	1191	1908	841	1074	1118	1264	1888	1410
ATAD2B_ENSGALG00000016496	1028	1217	1579	1064	986	1198	1016	978	1350	892	890	1084	1087	1675	660	1079	1058	1146	1704	1135
ATAD2_ENSGALG00000016373	1390	1413	1962	1087	1134	1799	1257	1159	2083	1068	1276	1249	1557	1893	892	1173	1247	1333	1971	1331
ATAD5	660	773	1153	645	602	815	772	667	984	603	579	696	722	1121	354	768	670	716	1057	726
ATCAY_ENSGALG00000001812	88	100	187	132	150	132	54	49	137	71	116	80	176	201	100	100	178	129	113	93
ATE1_ENSGALG00000009502	1795	2007	2642	1652	1467	2079	1566	1628	1661	1308	1597	1810	1814	2883	1110	1706	1846	2008	2712	1942
ATF1_ENSGALG00000006089	3739	3756	5263	3376	3202	3677	2640	2676	4104	2896	3165	3387	3513	5721	2321	3471	3508	3862	5334	3695
ATF2	1983	2053	2918	1847	1579	2002	1718	1653	2337	1543	1766	1922	1992	3145	1216	1920	1993	1920	2730	1983
ATF3_ENSGALG00000025887	722	2133	3395	1333	569	1081	1162	1457	878	856	1272	2430	1446	1632	967	2448	2718	2617	2242	2586
ATF4_ENSGALG00000012135	26542	21688	24955	19239	16995	17821	15581	12458	27592	14368	19459	19204	20460	25854	13456	15121	20793	21346	24292	22073
ATF6_ENSGALG00000002658	2066	1935	2171	1577	1483	1658	773	681	1793	1277	1790	1860	1590	2460	1222	1629	1713	1724	2536	2026
ATF7IP	1597	1743	2495	1714	1130	1397	1375	1170	2039	1211	1391	1643	1699	2864	996	1923	1578	1717	2319	1774
ATG10_ENSGALG00000027714	536	544	789	546	428	495	624	564	566	309	451	497	510	858	313	429	535	580	733	540
ATG12_ENSGALG00000002345	821	700	873	559	716	827	493	461	805	495	633	596	713	1023	558	616	716	758	976	776
ATG13_ENSGALG00000008347	8911	8487	10678	7315	5249	4958	7164	5858	9683	6038	7734	7750	7690	12315	5392	6591	8878	8257	12900	9332
ATG14_ENSGALG00000012148	528	433	602	374	393	487	277	240	421	337	362	373	446	711	291	361	394	414	671	528
ATG16L1_ENSGALG00000001619	1190	1243	1581	1048	989	1111	810	757	1078	665	1175	1128	1161	1726	769	955	1059	1226	1686	1173
ATG2B_ENSGALG00000011085	1489	1628	2271	1360	1430	1923	1505	1288	2121	1381	1242	1352	1423	2174	825	1498	1382	1569	2255	1553
ATG3	978	1019	1280	888	817	1026	872	762	1180	837	843	903	959	1535	587	895	979	856	1415	1014
ATG4A	1173	1188	1303	948	767	953	919	831	1248	743	903	998	926	1332	667	931	953	921	1533	1181
ATG4B_ENSGALG00000006298	1089	1077	1487	1086	946	1092	827	734	1134	964	839	1000	1094	1720	638	853	1026	962	1518	1231
ATG4C_ENSGALG00000010985	662	616	906	671	556	563	649	544	851	472	600	556	679	1048	395	574	588	604	937	672
ATG5	548	573	870	555	459	587	667	522	687	446	503	565	615	922	303	584	575	546	807	614
ATG7	965	1251	1554	932	769	957	552	569	1345	722	824	1156	923	1636	592	849	894	1130	1508	930
ATG9A	2280	1748	2014	1531	1829	1823	849	732	1698	1230	1957	1524	1770	2333	1301	1277	1454	1706	2033	1690
ATHL1_ENSGALG00000004234	588	465	614	509	424	227	206	226	461	221	509	398	410	747	336	411	389	434	628	470
ATL1_ENSGALG00000012339	2535	2200	3333	2622	3212	2874	1436	1358	2002	1548	2169	1930	2426	3799	1650	1984	2687	2691	3144	2629
ATL2_ENSGALG00000008515	2251	2053	2462	1646	1504	2009	1612	1503	1735	1238	1796	1832	1650	2773	1174	1806	1629	1793	3065	2333
ATM	739	819	1183	793	589	732	851	668	1173	647	799	793	875	1256	450	791	750	825	1199	749
ATMIN_ENSGALG00000013486	660	682	832	516	496	644	573	520	824	434	517	594	528	964	440	583	503	664	898	612
ATN1_ENSGALG00000014554	6932	4961	5786	5132	5618	5595	1720	1426	5837	3483	6252	4247	6056	7070	4446	5011	4884	4996	5902	5309
ATOH7	0	0	0	0	0	0	0	1	0	0	0	1	0	0	0	0	0	0	0	1
ATOH8	3087	4068	4177	2722	4170	6995	1842	2543	2947	4009	2506	3349	3387	5330	2083	3594	3412	3860	6126	4103
ATOX1	1590	1171	1750	1282	1336	1436	1020	869	1301	932	1239	1210	1167	1931	898	927	1224	1269	1678	1352
ATP10A_ENSGALG00000016746	10270	8303	11595	7138	2620	2976	8396	6344	14344	7569	8485	7201	8496	12124	5632	5770	7032	6953	9857	7116
ATP10B_ENSGALG00000001662	11	15	13	6	36	26	6	13	13	2	12	8	3	25	8	12	14	10	15	3
ATP10D_ENSGALG00000014192	154	143	216	129	235	116	152	152	250	159	146	164	97	163	72	122	289	247	437	311
ATP11A_ENSGALG00000016835	2255	3671	4911	3026	651	1460	2089	2743	1671	2057	1967	3290	2409	4969	1008	2352	1841	2038	5418	3665
ATP11B_ENSGALG00000008839	4260	4918	6300	4115	3172	4272	3581	3449	5475	4011	3498	4443	4355	6989	2546	4361	4020	4359	6632	4716
ATP11C_ENSGALG00000006623	5025	4962	6410	4328	3413	3702	3152	2964	4682	3469	4654	4781	4447	6863	2979	3985	3950	4039	6576	4657
ATP12A	9	8	3	12	8	27	5	4	3	2	11	13	25	13	2	2	4	11	10	2
ATP13A1_ENSGALG00000013439	0	0	0	0	0	0	0	0	0	0	0	0	0	0	0	0	0	0	0	0
ATP13A2_ENSGALG00000003774	502	935	855	853	456	480	194	283	763	309	556	634	631	1052	471	670	809	818	1072	921
ATP13A3_ENSGALG00000007075	2538	2814	3368	2134	2289	3036	2718	2263	3160	2130	2394	2523	2351	3727	1602	2229	2097	2120	3707	2341
ATP13A4	5	3	4	2	1	2	0	3	2	0	1	4	4	0	2	2	1	0	2	2
ATP13A5_ENSGALG00000007179	3	0	1	1	0	0	2	0	1	0	3	0	1	2	1	1	0	0	0	3
ATP1A1	11433	9799	11587	7396	7311	11332	7603	6130	9990	6542	8591	8732	10005	12719	6481	8117	8024	9506	15783	11346
ATP1B1	819	597	551	388	1124	539	430	299	940	353	606	553	515	708	561	609	579	614	739	591
ATP1B3	7403	7358	9802	6350	4744	7652	6438	6635	7984	5511	5914	7071	7698	10895	4353	6971	7384	7528	10082	7352
ATP1B4_ENSGALG00000008593	11	16	17	24	15	13	18	12	52	15	16	13	16	34	9	11	15	16	27	22
ATP2A2	8465	8033	11174	7633	6874	9237	5844	4991	11302	7914	6769	7749	7794	13073	5344	8795	7191	7818	12871	9087
ATP2A3	257	187	218	188	1138	1564	151	77	232	95	193	188	322	373	213	205	441	526	182	162
ATP2B1_ENSGALG00000011258	3198	3092	3348	1985	2450	3945	3328	3035	2430	1501	2841	2909	2248	3521	1367	2182	2002	2432	4244	2943
ATP2B2_ENSGALG00000004829	300	479	1223	922	203	280	213	289	338	503	327	481	783	1386	209	619	502	451	696	383
ATP2B4_ENSGALG00000003601	7494	6964	10008	7667	6010	7587	2505	2368	7322	5227	6642	6441	8362	11391	5152	7365	7158	7385	8811	6739
ATP2C1_ENSGALG00000011580	3015	3186	3759	2647	1732	3020	2376	2260	3077	2530	2597	3171	3326	4440	1890	2874	2761	2721	4124	3138
ATP2C2_ENSGALG00000005576	2	11	11	16	6	7	5	3	10	4	4	10	10	15	6	5	26	19	11	17
ATP4B	0	0	0	0	0	0	0	1	0	0	0	1	0	3	0	2	0	0	3	0
ATP5A1	12945	10805	13965	9085	9950	10441	7444	6761	11877	6573	10914	10012	10009	15790	7858	8190	9130	10578	14207	10344
ATP5A1W_ENSGALG00000001756	0	0	0	0	0	0	0	0	0	0	0	0	0	0	0	0	0	0	0	0
ATP5B	22603	15383	17462	13813	17331	14760	7901	7087	18440	10407	19458	14215	15345	20186	14641	12340	14629	15283	19375	16716
ATP5C1	4470	3903	4982	3439	3353	3964	3171	2758	4191	2838	3525	3601	3589	5914	2518	3169	3632	3561	5223	3944
ATP5D_ENSGALG00000026108	0	0	0	0	0	0	0	0	0	0	0	0	0	0	0	0	0	0	0	0
ATP5F1_ENSGALG00000001452	6820	5154	6744	4865	5388	5608	3255	2938	5919	3512	5404	4971	5176	7892	3955	4119	5246	5172	6895	5736
ATP5G2_ENSGALG00000026530	0	0	0	0	0	0	0	0	0	0	0	0	0	0	0	0	0	0	0	0
ATP5G3_ENSGALG00000009286	6709	4676	5343	4024	4937	5215	2559	2506	5216	3486	5393	4412	4408	6322	3867	3537	4308	4531	6155	5184
ATP5H_ENSGALG00000007926	3266	2372	2921	2336	2525	2489	1090	1081	2753	1663	2495	2229	2337	3330	1941	1923	2373	2340	3123	2659
ATP5J2	2307	1542	1711	1440	1672	1684	812	663	1597	1057	1797	1557	1613	2150	1233	1257	1404	1495	2000	1804
ATP5J2_ENSGALG00000004439	375	291	349	336	339	320	252	201	437	247	297	231	296	435	196	228	224	279	385	357
ATP5J_ENSGALG00000015751	2203	1672	2156	1524	1741	1700	1213	1156	2043	1387	1721	1517	1548	2565	1188	1334	1681	1627	2204	1715
ATP5S_ENSGALG00000012287	134	116	202	158	137	85	126	90	178	99	135	137	138	204	83	115	139	119	167	158
ATP6AP1	1747	1745	1627	1152	1186	1545	1523	1354	1978	1402	1297	1491	1283	1951	1073	1461	1657	1780	2123	1864
ATP6AP1L_ENSGALG00000015618	6	13	63	32	86	27	18	3	18	6	8	10	28	63	12	12	19	25	11	13
ATP6AP2	1839	1673	2350	1768	1478	2096	1504	1378	1875	1299	1538	1538	1800	2529	1032	1440	1683	1483	2336	1958
ATP6V0A1	1447	1355	1639	1067	1013	1347	1017	939	1457	922	1202	1276	1144	1862	812	1265	1216	1151	1858	1385
ATP6V0A2	1101	1074	1407	1026	833	1073	1052	928	1323	941	879	929	1098	1564	646	961	1057	1054	1496	1148
ATP6V0A4	5	7	4	8	17	17	7	2	7	3	3	6	2	7	3	7	10	16	7	3
ATP6V0B	1428	1066	1207	915	1173	1288	549	496	1111	862	1154	1019	1049	1469	883	868	1028	1049	1378	1269
ATP6V0C	3200	2747	3484	2498	2198	3458	1649	1653	2803	2171	2675	2532	3033	4201	1917	2412	2712	2756	4078	3121
ATP6V0D1_ENSGALG00000026096	0	0	0	0	0	0	0	0	0	0	0	0	0	0	0	0	0	0	0	0
ATP6V0D2	0	5	3	2	0	2	0	1	2	5	1	3	4	4	0	1	1	2	3	2
ATP6V0E1	996	988	1331	970	1182	1907	770	730	968	736	824	995	1003	1606	702	923	1066	1040	1599	1351
ATP6V0E2_ENSGALG00000020754	156	141	128	154	147	143	52	41	181	94	157	117	149	190	135	101	143	116	182	162
ATP6V1A_ENSGALG00000014800	2663	2868	3625	2103	2016	2967	2047	1904	2831	1812	2222	2642	2377	4001	1614	2015	2151	2708	4011	2802
ATP6V1C1_ENSGALG00000016066	802	866	1251	808	676	1085	740	770	819	686	605	780	843	1361	505	766	809	830	1293	893
ATP6V1C2_ENSGALG00000016446	59	72	79	69	20	53	31	37	55	49	45	61	76	122	24	65	77	63	98	71
ATP6V1D	1690	1639	2268	1600	1410	1811	1258	1302	1562	1383	1452	1653	1567	2606	1008	1543	1679	1595	2553	2069
ATP6V1E1	1888	1873	2465	1591	1372	1887	1368	1383	2020	1390	1408	1653	1589	2776	1057	1416	1658	1698	2626	1922
ATP6V1G1	2069	1866	2417	1697	1549	2219	1303	1286	1868	1747	1677	1907	2019	2843	1350	1683	1825	1804	2855	2209
ATP6V1G3_ENSGALG00000002207	271	231	178	129	62	130	220	188	256	236	194	195	218	237	161	250	143	108	342	236
ATP6V1H_ENSGALG00000013621	778	750	927	685	529	709	544	503	832	580	588	633	649	1036	390	659	671	642	981	739
ATP6_ENSGALG00000018368	60709	63418	83326	54660	50355	89104	26277	24023	57388	50984	80598	65028	91276	121976	48012	90717	50106	75523	110153	55117
ATP7A_ENSGALG00000007902	3118	2821	3226	1874	1709	2234	2525	2013	3807	1799	2525	2402	2331	3121	1597	2252	2089	2267	3695	2423
ATP7B_ENSGALG00000017021	4	3	1	3	2	2	2	2	14	2	5	1	4	8	2	4	5	2	3	1
ATP8A1_ENSGALG00000014236	193	199	179	129	275	305	185	192	172	153	169	228	99	224	136	310	160	204	484	321
ATP8A2_ENSGALG00000017106	104	86	129	83	109	42	69	49	184	101	95	78	79	168	108	143	95	137	99	71
ATP8B1_ENSGALG00000003253	5	9	7	8	4	2	5	4	7	4	6	5	3	4	3	5	1	5	5	2
ATP8B2_ENSGALG00000002702	3462	2607	3254	2671	2666	2709	926	877	2509	1728	2998	2287	2951	3575	2121	1931	2597	2541	3111	2812
ATP8_ENSGALG00000021717	7287	8818	10376	7121	5910	11481	1621	1741	7736	7114	9214	9240	11381	14283	5571	13215	6635	10314	13731	7422
ATP9A_ENSGALG00000007912	1378	1071	1175	892	729	964	897	676	1420	600	1111	1026	1028	1335	709	732	973	912	1435	1081
ATP9B_ENSGALG00000012656	995	1060	1431	860	693	884	841	773	1107	707	826	935	982	1631	565	905	877	956	1481	1022
ATPAF1_ENSGALG00000010444	735	685	979	693	632	714	515	356	653	429	583	585	581	1021	404	669	604	566	930	698
ATPAF2_ENSGALG00000004926	523	350	430	319	400	322	235	196	390	276	431	343	359	557	318	299	340	367	498	392
ATRAID_ENSGALG00000029092	0	0	0	0	0	0	0	0	0	0	0	0	0	0	0	0	0	0	0	0
ATRIP	493	619	720	470	416	430	376	380	809	373	482	493	465	810	367	452	532	529	829	557
ATRNL1_ENSGALG00000009152	920	938	995	653	445	570	687	698	928	636	676	827	689	978	437	679	492	509	1270	860
ATRN_ENSGALG00000016034	2898	2709	3804	2432	2170	2832	2197	1788	3169	2171	2652	2554	2827	3993	2069	2539	2532	2852	3821	2712
ATRX_ENSGALG00000007843	7730	8748	12727	7010	6405	10295	4282	3945	10486	5518	6904	8188	8913	12709	4701	7401	7822	8474	12536	7581
ATR_ENSGALG00000002663	506	583	867	416	448	563	561	536	915	399	503	525	497	709	316	442	431	538	763	444
ATXN10_ENSGALG00000014234	455	429	527	406	286	401	336	344	318	214	308	399	393	635	236	308	332	299	541	471
ATXN1L_ENSGALG00000028253	3545	2736	3746	2450	2791	2721	1981	1562	3297	2271	3110	2586	2795	4239	2241	2488	2327	2685	3639	2599
ATXN1_ENSGALG00000012709	2585	2685	3469	2270	3030	3730	1064	945	1985	2451	2328	2756	2112	3156	1691	3055	2128	2452	3695	2844
ATXN2_ENSGALG00000004625	3133	3391	4555	2805	2780	3754	2120	1952	4013	2253	2982	3210	3333	4916	2002	3109	2913	3308	4822	3316
ATXN3	2052	2445	3064	1968	1554	2439	1837	1893	1713	1691	1671	2140	2020	3355	1179	1954	1955	2128	3566	2462
ATXN7L1_ENSGALG00000008115	659	713	770	536	399	542	482	419	561	359	557	564	551	847	383	605	539	575	835	631
ATXN7_ENSGALG00000007302	726	763	955	682	573	739	571	522	700	455	697	674	673	1043	579	975	653	831	1023	718
AUH	476	551	725	514	416	440	370	377	482	426	395	524	506	898	281	465	439	397	787	643
AUH_ENSGALG00000021843	165	151	153	132	146	118	33	37	116	123	129	134	137	177	86	103	103	106	150	151
AUP1_ENSGALG00000028263	0	0	0	0	0	0	0	0	0	0	0	0	0	0	0	0	0	0	0	0
AURKAIP1	1107	1001	1089	832	857	1064	549	458	896	628	879	891	948	1234	661	780	812	896	1234	1041
AURKA_ENSGALG00000007768	908	876	1126	764	915	1297	903	838	1016	670	743	798	918	1276	447	659	809	746	1250	973
AUTS2_ENSGALG00000001153	8569	8745	10149	7433	2653	3573	3194	2887	7093	3640	8436	9377	7288	12537	4441	5933	3738	3872	10424	7741
AVD	23	14	20	12	6	15	4	3	23	13	17	15	9	19	15	15	8	16	24	21
AVEN	1464	924	1168	724	1237	796	926	616	927	510	1160	828	782	1028	731	695	861	879	1035	678
AVL9_ENSGALG00000012205	735	506	692	529	416	447	735	531	929	382	608	461	538	756	329	458	437	454	781	622
AVP	24	16	19	23	31	75	5	11	6	5	23	49	20	15	6	9	16	27	14	10
AVPR1A	3	5	91	116	925	1677	4	6	6	0	5	6	178	309	25	35	90	104	13	7
AVPR1B	0	1	0	0	0	0	1	0	0	1	0	0	0	0	0	0	0	0	0	0
AVPR2	144	152	555	428	738	1561	229	284	94	94	110	133	494	787	400	747	483	582	290	289
AVR2	4	3	0	2	0	2	1	0	2	1	2	3	1	2	0	1	2	0	2	2
AXDND1_ENSGALG00000004173	2	1	3	1	1	0	1	1	2	1	0	0	1	5	1	0	2	1	3	1
AXIN1_ENSGALG00000007480	1705	1380	1637	1213	1113	1357	754	628	1547	827	1441	1245	1314	1941	1016	1205	1024	1194	1625	1315
AXIN1_ENSGALG00000027391	1250	1042	1267	895	825	1034	550	473	1201	596	1068	938	990	1464	748	901	750	893	1258	1028
AXIN2_ENSGALG00000004021	752	743	831	789	600	740	362	387	740	610	496	546	649	1113	369	630	647	688	1209	1060
AZI2_ENSGALG00000011428	904	870	1075	733	612	785	655	660	905	650	717	757	844	1379	522	744	799	864	1328	953
AZIN1	3039	3365	4789	3247	2742	3874	2452	2723	3544	2967	2653	3242	3458	5134	1993	2909	3075	3258	5021	3673
AZIN2_ENSGALG00000003614	300	237	331	263	243	178	153	118	264	139	278	227	237	458	203	242	221	301	365	369
Alx-4_ENSGALG00000025875	1170	1671	1644	1324	456	939	388	534	418	656	878	1450	1358	2656	630	1706	1339	1347	1529	1192
Asip_ENSGALG00000021455	177	207	510	420	569	969	124	107	358	233	157	184	227	611	195	427	266	274	297	219
B-BTN2_ENSGALG00000000123	1	3	3	2	2	0	1	0	3	2	1	0	1	3	1	2	0	1	2	0
B-G	7	7	8	4	5	12	3	4	15	3	6	3	6	4	5	7	6	4	10	3
B-G_ENSGALG00000024357	17	31	27	27	32	21	13	11	30	18	18	28	17	38	18	27	19	26	29	18
B-NK	9	3	2	3	6	3	1	2	0	0	8	3	3	9	5	0	1	4	3	4
B2M_ENSGALG00000002160	1974	2085	2528	2033	1402	1722	731	927	1207	1339	1568	1881	2060	3368	1103	1834	1850	2052	2592	2361
B3GALNT1_ENSGALG00000009539	136	134	192	156	75	124	113	120	83	91	86	116	144	261	64	115	114	135	172	144
B3GALNT2_ENSGALG00000013952	301	337	442	347	227	348	236	252	414	304	268	342	291	553	203	302	307	292	499	403
B3GALT1_ENSGALG00000010931	213	156	838	560	609	401	363	255	315	145	197	149	301	652	232	419	278	246	357	259
B3GALT2_ENSGALG00000002477	56	56	337	254	168	145	25	35	55	44	49	45	112	274	56	88	52	42	73	43
B3GALT5_ENSGALG00000016128	14	13	15	16	41	43	6	9	15	5	6	10	12	24	17	81	44	45	12	22
B3GALT6_ENSGALG00000001859	1687	1181	1850	1239	1140	1138	1378	1084	2091	987	1439	1071	1418	2024	977	1083	1246	1164	1578	1073
B3GAT1	243	137	109	89	95	77	109	72	236	102	205	153	119	131	122	124	106	96	181	165
B3GAT2	87	81	36	41	132	37	36	19	21	22	53	76	12	23	49	59	16	19	116	116
B3GLCT_ENSGALG00000017076	1646	1787	2526	1443	905	1229	1661	1584	1873	1150	1409	1689	1559	2912	896	1306	1348	1326	2749	1998
B3GNT2_ENSGALG00000008930	753	937	994	667	782	1495	642	549	577	519	583	853	770	1111	465	859	1002	1054	1152	944
B3GNT3_ENSGALG00000027792	0	0	0	0	0	0	0	0	0	0	0	0	0	0	0	0	0	0	0	0
B3GNT4_ENSGALG00000028803	44	51	29	22	12	16	29	23	210	33	23	15	34	23	19	16	26	25	30	20
B3GNT5	1491	1204	1409	949	890	758	1615	1220	2643	1025	1148	908	915	1427	783	1014	1185	1029	1608	1070
B3GNT7_ENSGALG00000007701	955	497	308	113	153	32	613	308	979	158	1067	440	297	91	632	271	283	194	300	209
B3GNT9_ENSGALG00000021345	3116	3906	5321	3476	2059	2898	3884	4051	4671	3231	2928	3874	2980	5114	2294	3781	3364	3085	6816	4818
B3GNTL1_ENSGALG00000001433	50	63	77	75	33	66	45	70	81	25	37	50	66	136	33	64	74	60	103	61
B3GNTL2	0	4	3	3	3	4	5	0	2	0	4	5	6	6	2	12	5	6	5	3
B4GAL-T7_ENSGALG00000024259	1982	1403	1704	1172	1440	1308	516	513	1620	976	1763	1286	1300	1986	1284	1074	1235	1439	1716	1350
B4GALNT3_ENSGALG00000012988	1993	1285	2396	1713	1384	1868	1372	831	2650	995	1801	1315	2295	2822	1385	1261	1952	1955	1600	1177
B4GALNT4_ENSGALG00000004250	3336	1977	1888	1384	1547	1016	1340	875	6260	1696	2754	1616	1825	1712	2233	1488	1791	1469	1821	1452
B4GALT1	2647	2661	3077	2335	1392	1683	862	955	3016	2389	2067	2192	2431	3800	1624	2666	2398	2660	2990	2356
B4GALT2	5670	4187	5164	4296	4421	4510	1650	1439	4286	3314	4742	3880	4864	6315	3728	3548	4206	4247	5373	4528
B4GALT3_ENSGALG00000022891	556	328	398	328	372	287	339	217	415	188	395	302	290	385	247	241	285	209	356	302
B4GALT4_ENSGALG00000015069	2304	1851	2017	1418	1257	1058	1475	1022	2717	1301	1948	1692	1281	2187	1304	1392	1618	1406	2497	2060
B4GALT5_ENSGALG00000008056	586	602	687	555	423	573	259	239	572	566	478	532	543	954	402	570	575	651	788	612
B4GALT6	314	467	590	381	293	627	292	357	541	833	269	433	504	734	229	512	488	440	700	538
B9D1_ENSGALG00000005096	780	833	1163	729	618	714	680	637	952	525	782	813	761	1159	578	708	792	752	1129	808
BAALC_ENSGALG00000026694	30	20	35	31	20	8	7	15	58	17	24	13	10	34	22	29	15	17	23	13
BAAT_ENSGALG00000005175	14	19	23	21	6	11	3	1	3	6	10	4	17	19	8	15	22	17	14	16
BACE1_ENSGALG00000007298	6453	5624	6828	5346	4879	4728	3165	2831	5909	4034	5793	5136	5453	7831	4180	4284	5761	5433	7560	6287
BACE2_ENSGALG00000016139	1366	1344	1593	1044	1071	1304	1123	840	2011	857	1220	1170	1295	1706	941	1125	1220	1296	1898	1448
BACH1_ENSGALG00000015828	4004	3974	3587	1855	1426	1666	3843	3162	4026	2512	4419	4305	2246	3054	3594	4066	2341	2658	5487	3788
BACH2_ENSGALG00000015605	721	860	1635	891	512	735	581	553	848	790	688	817	1125	1597	595	1068	967	1256	1249	853
BAFF_ENSGALG00000016852	7	7	5	6	1	2	2	6	4	5	0	6	4	6	0	1	4	6	19	15
BAG1	630	569	768	510	461	510	719	621	676	535	470	599	533	882	347	601	519	559	826	584
BAG2_ENSGALG00000026605	725	725	981	760	485	549	339	364	703	722	618	667	781	1186	475	540	715	721	1025	774
BAG3_ENSGALG00000009433	2796	3081	2909	2276	1743	2303	1611	1475	2029	1775	2831	3272	2138	3056	1826	2422	2212	2186	3989	3550
BAG4_ENSGALG00000003254	1216	924	933	815	770	707	436	348	965	588	870	834	819	1120	624	675	769	651	1180	1030
BAG5	809	689	1159	635	617	1020	783	585	519	352	857	789	674	1074	535	706	586	680	905	652
BAHCC1_ENSGALG00000026930	6636	6009	5427	5510	5575	4816	704	747	5660	3159	6420	4884	5580	6054	4702	4593	5412	4782	5252	5521
BAHD1	1380	1134	1626	1237	1609	1678	969	745	1707	1117	1252	1089	1213	1760	845	1036	1066	1108	1597	1251
BAIAP2L1	1307	672	461	269	358	284	764	415	1049	248	811	452	454	307	519	308	280	238	470	410
BAIAP2L2_ENSGALG00000012285	6	2	1	5	3	0	1	4	9	5	3	2	6	1	0	1	4	5	8	5
BAIAP2_ENSGALG00000006915	208	173	215	199	158	134	86	56	240	164	161	143	262	328	148	184	180	203	241	215
BAK1	2352	2080	2490	2331	2007	2808	798	837	2158	2131	2129	2023	2758	3029	1597	1890	2179	2233	2610	2371
BAMBI	2567	2549	2814	1924	1260	2591	1784	1793	1862	1283	2001	2211	3290	3781	1611	1991	3542	3789	2592	1857
BANK1_ENSGALG00000012292	5	13	19	10	233	185	9	12	44	20	12	8	8	27	14	16	14	6	8	6
BANP_ENSGALG00000005872	601	553	674	486	496	505	398	352	696	375	586	518	501	678	360	369	529	508	554	514
BAP1	3805	2910	3275	2597	3111	2754	1206	954	3002	2063	3186	2355	2739	3944	2311	2220	2571	2736	3600	2904
BARD1	482	486	641	401	477	651	387	377	492	343	417	433	443	626	269	393	427	440	644	443
BARX1	257	163	147	109	305	19	7	9	66	30	220	154	115	92	211	130	109	79	95	103
BARX2	745	473	445	221	151	54	445	259	1043	343	524	297	307	464	577	421	289	314	363	296
BASP1	9112	9868	12963	9291	6953	8271	4362	4996	6876	8725	7422	9155	9707	15228	5314	9786	9090	8852	12494	9935
BATF3_ENSGALG00000009816	14	13	2	3	10	6	4	5	3	3	8	3	2	9	1	6	6	3	11	10
BATF_ENSGALG00000010323	103	105	74	61	61	46	42	37	219	46	133	75	68	86	77	60	57	89	95	62
BAZ1A_ENSGALG00000010030	965	1179	1624	1036	742	1399	844	844	1334	1224	989	1150	1241	1908	634	1265	982	1177	1940	1341
BAZ1B_ENSGALG00000000823	5111	4751	6192	4029	4177	5252	3180	2575	6149	3773	4595	4232	4817	6415	3273	4345	4265	4629	6832	4904
BAZ2A_ENSGALG00000028544	0	0	0	0	0	0	0	0	0	0	0	0	0	0	0	0	0	0	0	0
BAZ2B	1248	1444	1833	1321	1018	1300	1004	878	2005	1077	1159	1207	1310	2193	878	1646	1132	1458	2130	1338
BBOX1_ENSGALG00000013297	1502	1519	1983	1329	1302	1124	1254	1139	1711	1231	1336	1498	1064	2134	806	1304	1388	1098	1984	1300
BBS12_ENSGALG00000011837	387	429	503	334	326	324	290	234	512	402	358	434	342	547	238	422	355	462	632	422
BBS2_ENSGALG00000003043	600	626	607	492	442	411	365	288	728	334	571	508	479	687	414	434	520	493	706	584
BBS4	423	324	480	389	402	448	256	199	529	280	346	349	421	638	282	281	427	376	521	405
BBS5	661	700	974	754	853	851	724	635	620	533	572	671	689	1161	432	674	769	725	952	772
BBS7_ENSGALG00000011880	543	502	682	500	499	519	406	372	568	324	416	483	438	743	338	471	525	470	638	580
BBS9_ENSGALG00000012188	630	720	1384	773	658	748	792	860	791	627	558	824	821	1497	424	700	703	734	1312	866
BBX_ENSGALG00000015353	2276	2311	3048	1930	1593	2486	1903	1421	2929	1993	2208	2166	2192	3101	1382	2262	1992	2219	3181	2201
BC040587_ENSGALG00000028743	0	0	0	0	0	0	0	0	0	0	0	0	0	0	0	0	0	0	0	0
BCAN_ENSGALG00000013237	398	318	379	322	102	127	56	51	279	195	363	258	487	764	491	542	389	493	352	333
BCAP29	2170	2171	2529	1892	2737	2672	1931	1856	2165	1864	1800	2188	2048	3123	1228	1657	1977	1986	3541	2905
BCAP31_ENSGALG00000027912	0	0	0	0	0	0	0	0	0	0	0	0	0	0	0	0	0	0	0	0
BCAR1_ENSGALG00000028291	7390	5284	5237	4422	5883	5690	950	1011	5028	4074	6698	4793	5546	6545	5162	4934	5098	5480	6292	6163
BCAR3_ENSGALG00000005816	39	40	58	32	35	30	54	32	24	25	27	31	59	50	13	17	34	20	38	31
BCAS1_ENSGALG00000007796	125	105	221	148	275	161	262	200	74	112	131	106	159	251	140	65	73	70	146	94
BCAS2	1091	860	941	803	821	734	331	307	962	581	795	764	845	1129	599	667	760	755	1124	998
BCAS3_ENSGALG00000005295	1676	1427	2099	1405	2851	2269	698	693	873	596	1489	1417	1406	2333	1134	1300	1461	1513	1951	1466
BCAT1_ENSGALG00000013177	9657	8030	9935	5698	7803	6338	8597	5777	12522	4405	8152	7623	6551	10085	5710	6602	8186	7797	10377	6475
BCCIP_ENSGALG00000006617	1843	1585	2133	1421	1164	1335	1345	1193	1664	1117	1422	1539	1482	2503	944	1301	1444	1472	2288	1725
BCDIN3D_ENSGALG00000026357	204	174	219	149	130	159	137	125	175	90	187	136	152	244	120	136	143	146	229	186
BCHE	1336	1338	1175	692	457	281	994	1128	496	350	995	1426	372	977	451	650	335	327	1663	1241
BCKDHB	714	714	930	679	676	731	471	429	644	345	611	659	629	932	380	566	650	581	889	754
BCL10	536	528	762	518	475	608	416	513	523	540	404	520	597	972	320	479	565	594	848	674
BCL11A_ENSGALG00000007866	1072	959	1149	900	771	591	430	384	1039	631	847	765	758	1020	622	825	888	807	1235	892
BCL2A1	1	3	8	5	1	2	2	2	4	4	1	3	4	9	2	3	10	7	6	8
BCL2L13_ENSGALG00000013037	3559	3470	4236	2937	2387	3036	2167	1940	2920	2353	2782	2911	3334	4819	2085	2709	3211	3191	5106	3950
BCL2L14_ENSGALG00000011544	17	18	23	13	11	35	9	16	21	24	13	16	23	28	9	20	29	30	60	30
BCL2L15_ENSGALG00000021655	3	1	6	4	2	1	3	5	4	4	2	5	2	2	4	5	3	3	4	13
BCL2L1_ENSGALG00000006211	2579	1751	2101	1665	1536	1891	713	624	2437	1548	2448	1555	2466	2818	1866	1407	1715	1926	2502	2146
BCL2_ENSGALG00000012885	1764	1713	2523	1697	1156	1822	846	648	1546	1303	1471	1523	1950	2665	1149	2109	1745	1869	2187	1667
BCL6_ENSGALG00000007357	217	317	335	217	917	763	171	178	112	182	317	433	209	298	519	807	385	755	827	1006
BCL7A_ENSGALG00000004379	856	924	1110	797	698	932	862	810	1248	697	761	916	898	1329	642	1131	882	867	1388	1043
BCL7B_ENSGALG00000026951	0	0	0	0	0	0	0	0	0	0	0	0	0	0	0	0	0	0	0	0
BCL9L_ENSGALG00000007685	7665	5745	7391	5316	5416	6711	2499	2001	7163	5394	6738	5432	6894	9052	5134	7205	5748	6320	7812	5471
BCL9_ENSGALG00000015484	2721	2191	2744	2199	2172	1838	1302	1031	2966	1757	2495	1919	2323	3122	1762	2129	2250	2038	2670	2312
BCLAF1_ENSGALG00000013935	4580	4787	6189	3899	3844	4580	3936	3521	5513	3233	3928	4206	4214	6813	2957	4292	4305	4434	6493	4471
BCMO1	4	6	7	6	1	3	5	8	12	16	6	10	11	13	4	6	11	8	9	18
BCO2_ENSGALG00000007868	6	3	7	3	2	7	1	1	4	1	1	2	3	7	0	3	7	2	6	8
BCORL1_ENSGALG00000003976	451	452	583	463	409	498	166	162	510	389	405	419	562	648	306	361	498	489	579	639
BCOR_ENSGALG00000016245	1409	1401	1802	1333	1098	1170	555	516	1374	767	1238	1181	1463	2485	976	1353	1224	1484	1682	1367
BCR_ENSGALG00000006695	4131	2820	3192	1786	2257	3380	3190	1970	3488	1703	3647	2534	2593	2908	2029	2000	1822	1851	3431	2236
BCS1L	400	313	381	281	325	303	170	183	262	228	292	278	325	474	204	232	307	277	412	344
BDH1	6406	4417	4779	3401	3112	3701	3633	2444	4994	2437	4997	4195	3390	4701	2782	3083	2963	2736	5606	4793
BDH2_ENSGALG00000012338	621	657	911	601	396	462	538	503	567	468	403	542	541	1002	329	528	612	619	836	640
BDKRB1	12	32	56	44	3	13	12	41	29	70	16	21	39	151	15	49	29	35	128	114
BDKRB2	1	5	6	4	0	0	1	5	0	16	1	4	9	17	1	3	1	3	7	8
BDNF	306	409	586	376	619	848	290	343	431	663	325	478	386	505	182	276	365	344	531	372
BDP1_ENSGALG00000002439	1295	1548	2121	1364	1067	1503	1154	1230	2171	1587	1133	1397	1523	2320	808	1615	1294	1571	2363	1487
BEAN1_ENSGALG00000005266	1751	1863	2188	1825	1315	1025	1193	1029	1213	783	1379	1750	1304	2981	890	1396	1208	1165	2273	1819
BECN1	1432	1572	1761	1329	1121	1386	968	968	1699	1057	1212	1341	1260	2006	868	1310	1378	1273	2052	1560
BEGAIN_ENSGALG00000011236	34	13	12	7	28	25	11	10	19	10	10	12	18	4	8	15	5	9	18	18
BEND2_ENSGALG00000016541	133	140	176	114	113	127	127	108	200	90	102	119	117	223	81	116	151	138	200	147
BEND3_ENSGALG00000015314	1042	954	1303	971	751	852	689	629	1031	675	928	1015	951	1580	668	1009	975	934	1386	983
BEND4_ENSGALG00000014242	295	252	258	194	170	190	234	183	274	162	306	266	243	291	198	229	227	221	290	202
BEND5_ENSGALG00000010505	609	617	669	566	641	499	433	350	500	498	502	607	465	783	345	492	541	502	887	733
BEND6_ENSGALG00000016283	171	132	149	138	118	126	227	146	218	108	123	146	133	190	81	126	107	100	193	130
BEND7_ENSGALG00000006682	366	347	489	398	402	496	284	276	317	261	271	322	316	521	198	339	312	379	479	401
BEST1_ENSGALG00000007217	8	8	7	4	5	1	3	0	8	6	11	8	1	5	6	2	4	3	5	3
BEST3_ENSGALG00000010029	26	16	18	17	3	5	5	7	15	15	21	16	34	28	25	18	7	21	12	5
BEST4	4	4	2	1	2	1	1	0	1	1	2	1	0	1	1	1	0	3	5	3
BET1	598	597	815	660	443	486	596	604	610	497	500	585	566	939	338	580	649	478	822	685
BET1L	1368	1111	1484	1033	1074	1148	1000	848	1354	811	1130	981	1104	1679	748	842	1031	1046	1555	1174
BETA3	16	12	27	31	29	14	4	3	8	13	18	12	30	40	5	26	31	23	18	14
BF1_ENSGALG00000000178	2344	2228	2202	2007	1321	1334	382	501	179	253	1737	1871	1921	2857	1242	1780	1858	2016	2323	2361
BFAR_ENSGALG00000003111	971	988	1035	750	741	683	763	756	1304	709	709	818	667	1190	507	652	761	775	1242	793
BFIV21_ENSGALG00000024372	2480	2398	2342	2178	1413	1405	268	396	419	600	1924	1954	2062	3073	1269	1791	1964	2106	2421	2478
BFSP1	20	32	6	5	18	8	16	8	6	5	29	38	3	10	16	34	8	10	25	28
BGLAP	0	0	0	0	0	0	0	0	0	0	0	0	0	0	0	0	0	0	0	0
BHLHE23	14	11	7	6	45	12	0	2	8	4	7	10	4	11	7	5	16	8	4	8
BHLHE40	3877	6387	9497	4988	5061	6621	968	1471	4638	5231	5146	8190	4863	8400	5714	9921	8591	14794	9100	8794
BICC1	4413	5703	7211	4287	2267	4860	3916	4167	5424	4904	4027	5066	6418	8654	3663	6327	4766	6474	8396	5624
BICD1_ENSGALG00000012934	113	89	137	70	85	81	73	61	144	83	97	64	100	168	92	113	89	88	118	76
BICD2_ENSGALG00000005249	5173	5712	6941	4877	3438	4960	4261	4354	6083	4691	4550	5108	5661	8483	3255	5033	5093	5422	8738	6315
BID	1078	856	1280	928	1106	1038	798	628	962	638	856	750	912	1484	649	762	918	806	1263	1068
BIK_ENSGALG00000014164	12	19	34	29	15	21	12	17	43	10	20	13	30	22	16	16	31	20	22	25
BIN1_ENSGALG00000011541	2645	2934	2922	2114	2019	2468	1511	1444	3595	3025	1916	2424	1918	3991	1442	2914	1908	2419	4071	3111
BIN2	0	0	0	0	0	0	0	0	0	0	0	0	0	0	0	0	0	0	0	0
BIRC2	1966	1885	2735	1562	1119	1668	1585	1353	2106	1258	1843	2072	1869	2887	1322	2109	1683	2073	2678	2033
BIRC5_ENSGALG00000008713	1033	873	1031	778	966	1113	305	380	944	630	846	818	862	1094	564	630	831	715	1151	936
BIRC6_ENSGALG00000010541	2679	2894	4465	2353	2273	3736	2385	2304	4164	2782	2888	2807	2924	4533	1943	3038	2507	3337	4787	2562
BIRC7_ENSGALG00000005762	15	20	28	11	19	24	14	18	18	25	19	13	17	27	16	21	21	30	27	22
BIVM	1910	1763	2569	1700	1374	1460	1701	1452	2314	1424	1446	1591	1578	2656	1046	1560	1718	1707	2411	1683
BKJ	5	2	3	2	3	3	1	0	0	3	5	7	3	3	2	3	1	0	2	0
BLA	0	0	0	0	0	0	0	0	0	0	0	0	0	0	0	0	0	0	0	0
BLB1	806	473	377	410	413	191	76	58	314	85	559	367	361	475	436	343	398	346	415	418
BLB2	870	511	412	444	459	215	76	58	341	97	611	402	395	510	462	391	428	379	445	460
BLCAP_ENSGALG00000027126	3747	3143	4289	2896	2765	2607	2274	2112	3571	2183	3157	3132	2922	4954	2222	2569	2881	2973	4665	3462
BLK_ENSGALG00000016661	9	26	33	23	7	2	14	23	12	17	9	33	12	40	9	13	18	26	31	26
BLM	608	588	759	429	581	630	331	308	671	478	560	529	538	779	380	463	511	578	767	594
BLMH	5266	4858	6030	3617	4014	4913	3701	3475	5129	3483	4175	4384	4248	6642	3009	3857	4059	4300	6472	4654
BLNK_ENSGALG00000006973	39	50	34	20	28	83	34	36	22	12	26	50	31	36	10	11	25	18	80	71
BLOC1S2_ENSGALG00000005794	615	507	817	577	532	675	525	513	640	442	523	549	640	979	393	556	551	583	757	578
BLOC1S4_ENSGALG00000013591	1383	1065	1435	1073	1304	1168	727	652	1231	754	1172	1033	1071	1692	778	925	1051	991	1490	1106
BLOC1S5_ENSGALG00000012782	785	690	1102	730	736	1060	657	651	825	578	600	641	833	1226	458	706	739	763	1126	764
BLVRA_ENSGALG00000012352	113	77	126	70	235	231	48	47	65	52	60	65	75	162	60	74	47	65	92	65
BLZF1_ENSGALG00000015225	924	848	1212	864	754	953	787	727	1033	971	734	809	909	1385	461	856	873	807	1200	1023
BMA1	474	302	324	318	371	281	85	84	239	162	342	278	280	330	260	226	298	227	353	363
BMF_ENSGALG00000014537	1963	1943	3125	2420	1845	1453	1853	1741	1830	1151	1424	1734	2054	4564	1067	2129	2058	1931	3251	2269
BMI1	2673	2418	3159	2427	1957	1955	1080	1012	2280	1552	2139	1963	2436	3343	1400	1859	2051	2011	2897	2228
BMP10	0	0	0	2	0	0	0	0	0	1	0	0	1	1	0	0	0	0	1	0
BMP15	1	2	1	3	1	2	2	0	6	1	3	1	2	1	2	0	1	1	0	3
BMP2	350	307	426	328	269	499	142	120	442	274	375	290	359	401	338	399	351	323	460	368
BMP2K_ENSGALG00000010885	1322	1249	1515	1028	932	1051	1029	918	1446	964	1090	1099	1159	1891	659	968	1021	1069	1970	1511
BMP3_ENSGALG00000010898	801	570	537	382	126	354	482	355	927	650	690	470	839	602	590	587	825	910	561	403
BMP4	1482	1463	1370	1271	1474	3890	463	555	638	798	1657	1533	1544	1926	1657	1506	1869	2060	2360	2602
BMP5	371	305	1395	773	364	493	266	241	706	248	300	346	536	1312	507	717	480	557	260	187
BMP6_ENSGALG00000012787	2310	1916	2190	1357	1242	1309	2594	1986	1905	928	2050	1922	1361	2041	1203	1206	1575	1541	1941	1232
BMP7_ENSGALG00000007668	368	364	198	149	304	575	155	117	169	74	253	320	267	360	161	267	322	451	262	200
BMPER	6210	6988	11731	8035	7215	6180	5642	6588	2414	2737	5876	7744	7109	16443	3770	4974	3569	3546	14558	12285
BMPR-II_ENSGALG00000008459	6485	6709	9719	5607	4900	8230	5165	4488	7016	5651	5968	6038	6679	10151	3990	6998	6006	6865	9347	5591
BMPR1A	2632	3000	4086	2501	1852	2544	2583	2636	3361	2222	2347	2684	2832	4498	1726	2705	2676	3165	4101	2871
BMPR1B	796	477	651	444	1453	1329	751	449	1261	392	768	529	490	773	714	589	590	713	698	443
BMS1	3774	3928	5058	3154	2519	3386	2525	2331	5032	3117	3174	3504	3846	5627	2326	3806	3209	3828	5698	3636
BMX_ENSGALG00000016557	4	6	22	17	33	69	4	3	7	8	3	5	9	13	2	11	11	24	12	10
BNC1_ENSGALG00000006041	210	96	110	44	168	78	245	104	289	33	218	125	53	90	115	77	45	28	78	42
BNIP1_ENSGALG00000002882	503	401	585	481	418	466	296	278	501	327	333	363	453	751	231	356	424	369	574	489
BNIP2_ENSGALG00000003788	1819	2082	2797	1724	1373	2404	1949	1740	2251	1787	1724	1858	2049	3032	1269	1847	1775	2030	2966	2028
BNIP3L	7270	6955	9013	6241	5430	5488	7893	6480	8055	5168	5729	6777	5562	9517	4120	6812	6356	5745	9909	7459
BNIP3_ENSGALG00000010476	1067	949	1387	1097	845	781	974	886	1487	706	907	928	1042	1772	635	896	1124	960	1312	1060
BOC_ENSGALG00000015152	12038	9299	13878	9048	8524	7031	7694	5200	12164	5283	10779	8713	9881	15236	7425	9110	8924	11351	9703	6981
BOD1L1_ENSGALG00000026470	3898	4053	5362	3156	2812	3949	2453	1935	5384	3083	3388	3666	4008	5881	2440	4064	3268	3972	5833	3476
BOK	1203	1277	1948	1572	862	1191	554	565	1178	1330	1259	1137	1720	2249	796	903	1343	1465	1850	1664
BOP1_ENSGALG00000026833	0	0	0	0	0	0	0	0	0	0	0	0	0	0	0	0	0	0	0	0
BORA_ENSGALG00000016931	310	322	405	275	294	386	348	296	500	257	210	280	295	404	161	279	299	295	370	278
BPGM_ENSGALG00000013069	2330	2569	2627	1503	1926	2269	2130	1890	2886	1934	1800	1963	1800	2430	1430	1850	2825	3045	3575	2418
BPHL_ENSGALG00000012824	256	223	310	236	222	185	252	216	280	186	200	219	205	336	128	190	236	184	291	253
BPIFB3_ENSGALG00000020982	0	0	0	0	1	0	0	1	0	0	0	0	1	1	0	0	0	0	0	0
BPIFB4_ENSGALG00000006679	6	4	1	3	2	0	0	1	6	1	5	3	1	0	4	1	3	1	1	3
BPIFB6_ENSGALG00000006674	0	0	0	0	0	0	0	0	0	0	1	0	0	0	0	0	0	0	0	0
BPIFB7	0	0	0	0	1	0	0	0	0	0	0	0	0	0	1	0	0	0	1	0
BPIFB8	0	3	1	1	0	0	0	1	0	0	1	1	0	0	0	0	0	0	1	0
BPIFC_ENSGALG00000012602	1	1	1	0	3	2	0	0	0	4	0	2	1	4	3	1	1	4	0	5
BPNT1_ENSGALG00000009576	730	677	872	593	684	615	590	474	505	387	581	612	560	928	381	547	637	517	902	698
BPTF_ENSGALG00000003627	2467	2636	3625	2309	2123	3154	2115	1867	3459	2250	2305	2275	2740	3807	1465	2742	2401	2495	3807	2357
BRAF	1319	1561	2053	1225	908	1404	1182	1194	1706	1108	1273	1456	1424	2063	981	1427	1158	1488	2813	1990
BRAP	1317	1210	1599	1054	1013	1148	877	775	1315	938	1175	1102	1153	1906	819	1073	1088	1272	1670	1252
BRAT1_ENSGALG00000004348	317	332	429	291	254	309	210	203	312	228	295	267	298	504	179	216	294	264	460	384
BRCA1	876	1072	1542	886	998	1251	917	965	1598	762	854	982	996	1348	573	927	977	960	1490	1016
BRCA2	743	759	865	427	438	649	794	673	1203	560	596	674	665	736	398	601	631	570	1013	628
BRCC3_ENSGALG00000005383	627	428	482	353	487	523	334	253	505	281	451	390	408	625	358	295	348	378	587	460
BRD1_ENSGALG00000008526	1780	1914	2771	1742	1667	2066	1501	1424	1979	1462	1597	1737	1960	3005	1154	1916	1751	1802	2802	1860
BRD2	12088	10132	10973	9369	10019	9942	2960	2797	10838	7515	10651	9224	10022	12788	7733	8566	9907	9950	11805	10455
BRD3_ENSGALG00000002682	2330	1959	2664	1755	1876	1956	1505	1223	2462	1325	1985	1617	2003	2695	1354	1654	1760	1679	2657	2055
BRD4_ENSGALG00000013295	0	0	0	0	0	0	0	0	0	0	0	0	0	0	0	0	0	0	0	0
BRD4_ENSGALG00000028734	0	0	0	0	0	0	0	0	0	0	0	0	0	0	0	0	0	0	0	0
BRD7	1672	1715	2488	1823	1482	1841	1311	1342	2123	1517	1281	1584	1794	2850	983	1642	1699	1556	2685	2154
BRD8	1383	1480	1799	1366	1321	1232	895	809	1496	917	1148	1179	1353	2024	859	1129	1319	1237	1899	1464
BRD9_ENSGALG00000012514	642	634	834	556	510	575	447	416	681	463	438	634	538	967	350	495	588	541	912	670
BRDT_ENSGALG00000006031	2	6	2	0	1	2	3	4	8	0	4	3	1	3	0	1	2	10	2	1
BRE	2373	2445	3875	2629	2274	2877	2243	2057	2396	1772	2005	2454	2489	4472	1597	2409	2576	2526	3675	2720
BRF1_ENSGALG00000011705	1369	1423	1838	1202	1103	1656	1148	1072	1370	997	1237	1262	1384	2073	861	1393	1190	1417	1959	1393
BRI3BP	4234	3813	4738	3101	3202	4475	2870	2708	4654	2891	3498	3412	4074	5558	2801	3493	3571	4124	5353	3729
BRICD5_ENSGALG00000005883	6	6	1	0	3	4	3	1	9	2	4	2	3	2	4	0	0	5	3	1
BRINP1	238	326	127	99	18	20	80	87	163	137	149	220	152	173	122	194	146	119	222	160
BRINP2_ENSGALG00000004448	356	258	317	273	83	153	91	55	231	250	334	255	275	401	283	233	135	128	221	202
BRINP3_ENSGALG00000004857	18	47	66	60	42	75	16	40	76	190	11	33	20	121	10	61	90	74	127	80
BRIP1	495	556	720	456	426	464	468	450	528	333	423	540	458	714	305	522	471	433	703	495
BRIX1	1109	1072	1421	924	831	1037	854	879	1431	1004	843	1072	956	1607	597	938	1063	989	1505	1189
BRMS1L	1230	1349	1681	1185	976	1179	1176	1163	1437	1086	1009	1206	1264	1988	762	1275	1203	1098	1813	1376
BROX_ENSGALG00000009413	892	1091	1570	922	828	1310	873	990	928	933	661	914	1062	1828	523	913	947	940	1745	1153
BRP44L	1419	1217	1613	1159	1079	1417	1521	1304	1624	1062	1120	1126	1159	1952	843	1211	1022	1004	1606	1162
BRPF1_ENSGALG00000006640	1125	891	1058	810	935	973	372	319	794	533	1024	852	960	1228	749	729	865	929	1120	939
BRPF3_ENSGALG00000000776	1035	896	1090	732	783	842	570	467	824	570	970	765	841	1284	660	792	762	848	1248	895
BRS3	0	0	0	0	0	0	0	0	0	0	0	0	0	0	0	0	0	0	0	0
BRSK2	73	68	79	45	23	16	76	57	82	32	86	62	53	70	50	60	43	41	80	61
BRT-1_ENSGALG00000025842	13833	13027	15292	14241	11025	14294	4251	4507	15004	12826	11303	11552	15345	22845	10626	13384	14634	15743	16970	15246
BRWD1_ENSGALG00000016065	1470	1669	2369	1499	1362	1890	1257	1107	2241	1386	1360	1537	1660	2521	1095	1788	1473	1659	2398	1583
BRWD3_ENSGALG00000007151	1274	1295	1867	1259	1115	1420	1156	994	2172	1162	1042	1168	1425	2069	874	1500	1163	1325	1960	1349
BSDC1	1807	1444	1639	1247	1381	1180	705	619	1541	1002	1413	1234	1194	1948	877	1011	1195	1217	1957	1656
BSG	31063	25256	27131	21426	19322	17805	13314	11210	32656	17171	25852	23396	20593	30632	20481	24024	21603	21978	32262	26834
BSND_ENSGALG00000027806	0	0	1	0	0	0	1	0	1	0	0	0	0	0	1	0	0	0	0	0
BSN_ENSGALG00000001849	242	180	270	191	182	218	34	37	245	240	221	156	278	262	155	204	240	172	187	160
BSPRY_ENSGALG00000008861	16	8	16	21	29	11	7	5	17	5	19	10	12	18	15	11	31	15	24	22
BST1	503	706	1273	811	334	822	542	749	795	589	448	699	845	1223	249	488	741	763	787	488
BSX	1	0	0	0	0	0	0	0	0	0	0	0	0	0	0	0	0	1	0	1
BTAF1_ENSGALG00000006935	1828	2329	2840	1618	2251	3031	1671	1746	2592	1432	1509	1892	1810	2968	1115	1808	1935	2130	3336	2091
BTBD1	2374	2215	2670	1869	1944	2338	1426	1356	2322	1816	1842	1911	1858	3153	1427	1970	1971	2062	3115	2459
BTBD10_ENSGALG00000005369	1178	1215	1527	1015	949	1228	864	858	1340	1167	1043	1058	1204	1817	771	1111	1116	1150	1648	1139
BTBD11_ENSGALG00000012635	550	459	621	424	189	241	219	194	664	452	401	349	601	871	306	333	400	454	708	506
BTBD17_ENSGALG00000023359	11	7	13	9	5	0	3	2	20	6	14	12	8	5	8	8	11	5	11	6
BTBD19_ENSGALG00000028978	142	73	106	126	110	81	34	28	57	50	116	79	84	150	94	96	102	73	109	121
BTBD2_ENSGALG00000001019	663	461	555	539	594	498	164	167	493	306	528	420	524	690	361	346	494	452	598	619
BTBD3_ENSGALG00000009028	740	785	1037	721	523	530	832	611	1005	452	674	717	721	1068	627	901	760	720	912	703
BTBD6_ENSGALG00000011710	8314	6220	5530	3364	5815	2508	4544	2816	8093	2575	10378	5983	3321	3205	6977	3872	5078	3542	5593	4103
BTBD7_ENSGALG00000010848	2526	2594	3460	2071	1950	2178	2278	1871	3520	2168	2267	2309	2290	3803	1657	2520	2244	2464	3573	2251
BTBD9_ENSGALG00000010131	1739	2022	3050	1642	1647	2473	1755	1753	2325	1747	1628	1849	2033	3219	1155	2003	1861	2101	3048	1936
BTC_ENSGALG00000028608	50	69	75	69	61	36	6	11	49	34	51	57	24	99	45	54	63	58	59	55
BTD	186	212	344	238	165	279	180	180	174	162	177	255	250	336	92	209	241	191	293	249
BTF3L4	7364	7403	10109	6275	5340	6463	7095	6715	8344	6106	6207	7402	6809	11687	4438	6796	6922	7583	10628	7656
BTF3_ENSGALG00000000395	0	0	0	0	0	0	0	0	0	0	0	0	0	0	0	0	0	0	0	0
BTG1	14835	13951	16154	8763	7764	8270	11859	10063	11751	8834	16860	16405	8975	12538	11315	13109	12788	11553	15624	13630
BTG2_ENSGALG00000026858	8340	20896	24244	11987	9811	9005	6877	8799	1930	2379	22628	24492	10032	15085	21795	22484	22544	18708	22923	23595
BTG4	0	0	0	0	0	0	0	0	0	0	0	0	0	0	0	0	0	0	0	0
BTK	36	50	53	43	22	24	12	26	23	21	33	33	29	87	23	38	44	58	91	63
BTN1A1	40	34	43	44	47	26	12	19	67	59	37	26	33	46	29	37	30	39	43	47
BTRC_ENSGALG00000007820	1649	1551	1804	1366	1248	1425	872	704	1596	1137	1427	1368	1430	2129	974	1292	1361	1281	2151	1595
BUB1	1166	1277	1815	1144	1368	1892	1066	1097	1546	836	1189	1239	1280	1769	770	1117	1193	1227	1900	1253
BUB1B	1666	1794	2421	1635	2102	2588	1483	1432	1877	1072	1385	1636	1668	2449	1078	1489	1827	1577	2593	2036
BUB3	3530	3189	4125	2709	2897	3238	2259	2114	3707	2501	2982	2817	3117	4533	2048	2543	2933	2941	4524	3352
BUD13_ENSGALG00000007046	1039	1073	1281	955	967	1007	442	431	988	667	817	898	937	1456	549	794	916	955	1372	1023
BUD31_ENSGALG00000004705	1791	1383	1919	1335	1436	1643	1057	929	1437	1070	1343	1494	1439	2148	985	1187	1335	1300	1993	1484
BVES	179	98	181	137	205	180	108	65	216	86	136	96	146	264	210	246	246	275	121	94
BYSL_ENSGALG00000003467	2681	1987	2242	1725	1791	1562	742	653	2089	1445	2321	1695	1839	2619	1637	1581	1922	2109	2394	2034
BZW1	7544	7367	9258	5875	4938	6582	6829	6396	9218	5813	5922	7127	6521	10850	4371	5858	6688	7065	10764	7703
BZW2	8562	6754	8464	5549	5262	7354	6148	5079	6918	4291	6486	6461	6371	9777	4938	5340	5516	5906	9710	7084
Band_ENSGALG00000003695	2556	2285	3032	1942	1863	2626	1879	1649	2741	1773	2190	1998	2433	3240	1637	1895	2036	2070	3069	2199
Blimp-1_ENSGALG00000015388	42	80	89	64	63	65	26	25	31	41	31	71	69	199	43	190	68	129	91	95
C10H15ORF44	891	798	1087	659	705	668	706	593	1048	553	713	694	664	1157	525	530	690	744	1046	777
C10H15orf61	367	317	332	339	397	280	163	187	208	176	293	268	318	485	231	285	408	275	406	372
C10ORF57	2898	2009	2863	1832	1777	2054	2845	2082	2593	1593	2009	1839	1612	2764	1578	1863	1973	1868	2426	1904
C10ORF58	152	223	252	197	218	852	97	115	151	204	147	236	287	362	123	194	193	212	241	214
C10orf107_ENSGALG00000003013	44	65	77	39	43	106	30	39	29	48	55	69	51	88	33	61	89	82	95	60
C10orf11_ENSGALG00000004990	50	53	157	83	37	18	40	76	61	36	41	74	52	150	27	47	53	41	112	67
C10orf54_ENSGALG00000004673	140	118	211	178	120	92	46	44	124	134	142	97	149	308	73	113	159	136	104	108
C10orf67_ENSGALG00000007851	1	1	2	0	0	3	4	0	0	1	0	1	2	0	1	1	0	1	0	1
C10orf71_ENSGALG00000027353	115	277	188	133	40	106	87	118	385	856	117	161	167	232	94	182	219	244	320	187
C10orf76_ENSGALG00000007658	1776	1528	1945	1296	1372	1492	1075	888	1539	1116	1419	1448	1449	2213	1045	1217	1303	1560	2154	1564
C10orf88_ENSGALG00000000011	630	617	726	551	423	458	541	499	570	384	502	566	511	816	357	503	497	478	815	678
C11H16ORF70	897	875	1215	726	569	806	809	716	1095	598	771	768	787	1244	563	825	696	758	1151	860
C11H16ORF80	1838	1496	1992	1471	1456	1356	1164	1049	1734	1050	1544	1471	1374	2554	1125	1187	1579	1557	2168	1647
C11H16ORF87	388	353	443	306	252	329	206	203	307	173	300	284	339	516	232	266	247	260	491	386
C11H19ORF12	1061	955	1380	927	851	1106	828	911	847	582	930	947	976	1513	665	871	1053	1024	1394	1030
C11H19ORF40	253	262	264	184	232	287	183	202	184	138	182	219	184	259	112	153	187	156	318	278
C11ORF61_ENSGALG00000021444	517	477	545	392	387	365	229	263	564	290	433	385	406	642	303	403	374	443	621	430
C11ORF75_ENSGALG00000026639	603	473	644	460	390	469	261	300	428	316	451	515	511	676	350	439	431	399	567	486
C11orf16_ENSGALG00000005915	0	1	5	4	0	2	2	0	3	5	2	4	2	2	0	3	2	3	3	2
C11orf1_ENSGALG00000007950	0	0	1	0	0	1	0	0	0	1	0	0	0	0	0	0	0	1	1	0
C11orf24_ENSGALG00000020488	2012	2025	2061	1357	1042	1277	1632	1423	2424	1338	1642	1624	1446	2330	1290	1574	1569	1587	2597	2036
C11orf30_ENSGALG00000000830	1382	1290	1565	1074	1039	1220	962	887	1173	821	987	1061	1132	1852	668	1243	1096	1223	1704	1227
C11orf49_ENSGALG00000008255	370	352	396	296	303	334	237	216	311	238	335	326	298	445	222	279	300	325	483	349
C11orf57_ENSGALG00000007882	689	588	731	516	579	610	396	312	632	414	524	499	542	885	412	489	503	542	774	573
C11orf63_ENSGALG00000006518	21	37	28	34	14	61	8	18	18	15	8	17	36	35	12	24	53	27	67	46
C11orf87_ENSGALG00000017155	1595	941	1329	1113	2139	640	777	527	704	265	1355	1009	978	1308	780	678	639	496	1119	946
C11orf88_ENSGALG00000024430	1	0	1	0	1	0	0	0	0	0	0	0	0	1	0	0	0	0	1	1
C11orf91_ENSGALG00000028923	0	0	0	0	0	0	0	0	0	0	0	0	0	0	0	0	0	0	0	0
C12H3ORF19	730	622	811	665	551	674	530	389	813	614	577	606	644	1052	364	595	620	624	969	730
C12H3ORF37	1428	973	1353	1200	1736	1488	503	398	849	620	1230	996	1057	1551	896	910	1155	971	1250	1268
C12ORF32	61	65	63	68	86	94	43	40	45	41	46	53	59	87	42	57	42	53	88	66
C12ORF57	3873	2378	2421	2454	2958	2232	349	328	2517	1549	3051	2061	2201	2867	2186	1816	2213	2094	2587	2641
C12orf29_ENSGALG00000011168	539	587	828	559	1409	1862	647	533	751	468	460	531	597	915	346	546	646	545	869	646
C12orf40_ENSGALG00000027157	3	1	3	3	2	1	4	3	5	1	5	7	1	6	1	9	4	4	5	2
C12orf43_ENSGALG00000006965	220	194	236	168	183	175	94	86	263	140	152	160	170	252	104	160	161	155	252	175
C12orf45_ENSGALG00000012694	710	574	692	449	420	484	314	299	551	424	507	575	540	798	362	513	501	487	801	580
C12orf50_ENSGALG00000011159	354	373	593	355	709	627	498	413	575	316	335	342	375	724	293	386	425	391	520	421
C12orf66_ENSGALG00000027682	807	736	890	605	638	654	584	521	792	472	670	631	587	1084	445	668	625	623	867	681
C13H5ORF15	5897	4505	5448	3361	3116	3619	5125	3968	7655	3434	4737	4304	3925	5821	3297	3805	3881	3760	5661	4234
C13H5ORF4	8	10	20	9	24	2	15	2	25	1	9	7	11	31	17	15	19	17	24	11
C13H5ORF41_ENSGALG00000002878	211	338	457	291	192	265	173	219	268	187	171	247	289	498	154	263	286	327	389	284
C14H16ORF42	452	423	478	416	350	430	202	195	358	257	329	401	410	661	272	354	453	367	506	398
C14H16orf59	341	276	305	315	230	224	95	88	340	199	299	208	366	423	216	206	291	262	322	283
C14H17ORF103	1755	1331	1479	1083	1213	1231	770	641	1482	835	1336	1091	1259	1621	951	911	1121	1119	1791	1379
C14orf105_ENSGALG00000012095	10	5	13	10	7	0	3	2	21	8	11	11	6	17	18	13	3	8	7	8
C14orf159_ENSGALG00000010703	183	186	274	182	167	152	160	151	281	131	176	161	172	279	127	152	178	191	279	182
C14orf1_ENSGALG00000027282	1347	1017	1157	968	972	1171	780	701	1400	911	1136	1018	1073	1470	851	794	820	896	1358	1242
C14orf37_ENSGALG00000012089	588	302	371	308	340	375	218	121	205	129	381	202	193	336	176	162	262	237	429	346
C14orf39_ENSGALG00000020358	1	1	1	0	1	1	1	0	1	3	2	0	0	0	1	1	2	1	0	1
C14orf79_ENSGALG00000011690	45	57	48	31	20	20	44	25	95	70	30	33	44	60	40	39	51	51	61	66
C14orf80_ENSGALG00000027492	428	426	536	364	302	377	266	250	265	228	374	376	418	630	219	343	336	361	534	425
C15H12ORF49_ENSGALG00000008219	2149	1757	2307	1420	2148	1795	1558	1233	2346	1294	1974	1660	1471	2216	1261	1354	1537	1547	2370	1836
C15H12ORF65	345	256	357	252	248	215	197	177	388	223	258	279	252	453	189	254	285	256	375	290
C15H22ORF25	813	779	1081	672	548	722	631	648	840	536	660	760	622	1080	414	717	687	689	1005	761
C15ORF23	636	563	737	508	742	832	517	490	738	438	558	529	561	798	377	446	544	567	771	620
C15orf26_ENSGALG00000021183	5	2	2	3	3	2	0	2	3	1	1	0	0	3	1	0	3	2	3	2
C15orf27_ENSGALG00000002945	1019	831	1015	739	712	611	589	479	1111	526	808	764	744	1184	528	624	654	682	1036	781
C15orf39_ENSGALG00000027805	93	102	86	104	65	54	29	29	44	76	78	68	108	121	47	68	53	77	80	94
C15orf40_ENSGALG00000026607	513	388	543	376	319	344	314	246	489	292	364	375	380	624	282	356	409	377	576	454
C15orf43_ENSGALG00000025720	0	0	0	0	0	0	0	0	0	0	0	0	0	0	0	0	0	0	0	0
C15orf48_ENSGALG00000028580	15	13	47	31	39	5	45	36	37	36	23	29	23	40	23	25	31	52	19	17
C15orf59_ENSGALG00000001716	123	86	66	83	69	37	18	7	75	25	105	58	93	89	48	32	70	55	49	50
C15orf62_ENSGALG00000004459	15	20	13	24	14	20	15	13	5	15	13	13	31	42	29	34	38	46	20	17
C16ORF45_ENSGALG00000006456	1296	1282	1930	1318	1212	1153	1922	1471	1211	756	1002	1404	1214	2088	744	1175	1478	1203	2147	1573
C16ORF5_ENSGALG00000007630	2188	1357	1512	1281	1776	1371	623	514	1718	982	1937	1162	1384	1953	1337	1076	1331	1409	1512	1414
C16ORF61_ENSGALG00000028275	195	203	241	200	128	199	149	115	221	153	157	160	194	268	105	184	181	155	275	212
C16orf52_ENSGALG00000006933	416	503	708	453	341	548	486	466	371	328	370	493	477	819	293	482	444	445	783	627
C16orf62_ENSGALG00000002119	1600	1787	2521	1576	1335	1883	1653	1706	2065	1496	1375	1714	1628	2814	966	1496	1555	1730	2561	1832
C16orf72_ENSGALG00000007291	4502	4135	5641	3768	3093	4457	3796	3449	4727	3849	3485	4026	4091	6489	2612	4306	3706	4208	6095	4512
C16orf89_ENSGALG00000002075	3	7	1	2	2	2	2	2	3	2	2	1	3	2	0	1	2	4	6	2
C16orf93_ENSGALG00000021212	146	149	144	147	108	124	75	86	173	73	134	105	76	169	87	111	112	102	163	122
C16orf96_ENSGALG00000028469	51	32	36	24	46	34	19	14	32	11	45	20	36	41	29	20	30	33	45	43
C17H9ORF114	647	528	717	539	563	517	277	247	535	389	537	451	569	788	416	497	528	500	697	591
C17H9ORF16	814	626	906	657	610	630	506	425	708	571	640	570	701	1137	484	596	680	672	985	833
C17H9ORF7_ENSGALG00000026576	521	440	598	493	521	411	250	251	566	624	409	452	501	850	423	609	608	548	699	671
C17H9orf69	616	438	480	353	454	453	170	159	412	275	484	415	363	591	358	359	420	420	476	477
C17orf104_ENSGALG00000001027	1	0	1	0	0	0	0	0	2	0	1	0	0	1	0	1	0	0	0	0
C17orf105_ENSGALG00000001271	15	12	14	5	9	7	6	7	14	5	7	13	7	6	3	15	7	6	16	12
C17orf53_ENSGALG00000026223	0	0	0	0	0	0	0	0	0	0	0	0	0	0	0	0	0	0	0	0
C17orf58_ENSGALG00000003590	37	30	34	31	54	72	41	40	38	5	37	31	24	35	15	28	53	56	36	39
C17orf59_ENSGALG00000028145	1371	927	871	835	945	536	232	214	790	627	1132	698	715	995	765	577	913	893	883	990
C17orf62_ENSGALG00000001607	1064	1028	1368	1043	880	1054	1118	914	1176	955	812	841	1097	1596	570	870	991	913	1530	1269
C17orf64_ENSGALG00000021822	0	0	0	0	0	0	0	0	0	0	0	0	0	0	0	0	0	0	0	0
C17orf75_ENSGALG00000003434	1391	1470	1960	1232	1446	1382	1262	1171	1534	929	1098	1144	1324	1901	861	1263	1354	1282	1673	1269
C18H17ORF106	87	75	98	99	73	41	60	36	89	31	76	76	65	100	47	39	84	54	89	70
C18H17ORF67	166	66	70	17	60	28	186	89	72	9	113	59	35	12	40	7	17	16	44	28
C18H17orf70	1274	981	1075	953	938	851	266	275	836	560	1092	837	958	1211	748	748	911	888	1166	1104
C18orf21_ENSGALG00000013131	303	282	425	305	222	245	244	223	344	252	237	247	326	489	175	255	277	285	389	270
C18orf63_ENSGALG00000027574	0	1	1	0	0	0	0	0	0	0	0	0	0	0	0	0	1	1	0	0
C18orf8_ENSGALG00000015011	636	619	900	662	537	641	526	522	696	519	500	643	647	982	395	532	687	636	941	749
C19H17ORF63	1323	918	858	966	841	901	445	337	1315	861	1012	728	1031	1258	722	782	842	795	1131	953
C19H17ORF85	947	987	1479	949	907	993	639	668	1027	840	749	850	925	1541	511	934	870	940	1395	1060
C19orf25_ENSGALG00000028458	1140	678	726	803	870	754	117	121	843	648	963	644	919	871	743	653	697	727	771	763
C19orf35_ENSGALG00000000810	33	19	58	60	6	3	9	12	19	9	27	20	38	75	14	33	49	34	42	37
C19orf44_ENSGALG00000021883	170	166	227	226	154	141	116	127	254	169	120	132	195	275	65	142	165	144	258	224
C19orf45_ENSGALG00000024264	0	1	0	0	3	0	0	1	2	1	2	0	0	2	0	3	1	1	0	3
C19orf70_ENSGALG00000026847	780	642	736	602	662	610	337	326	689	414	670	624	533	886	482	524	596	577	875	666
C1D	597	622	836	515	453	610	606	581	612	533	528	656	612	1030	369	590	574	648	903	687
C1GALT1C1	1415	1188	1424	939	755	928	936	807	1490	885	1171	1194	1031	1557	789	927	1046	1114	1555	1137
C1GALT1_ENSGALG00000009752	4132	3766	6693	4161	3200	4817	3798	3368	3570	2620	3619	3781	4885	8391	2287	3196	3592	3710	7008	4840
C1H11ORF54	253	232	369	266	237	241	168	193	361	199	199	220	250	435	146	202	245	236	425	334
C1H11ORF67	452	348	400	308	327	310	252	230	307	168	340	330	321	483	283	329	267	291	448	330
C1H11ORF70	105	89	68	59	85	81	16	14	64	32	93	59	59	97	70	79	58	67	54	61
C1H11ORF73_ENSGALG00000001823	1061	815	1054	842	882	853	703	596	989	651	836	803	856	1213	643	694	877	814	1137	912
C1H12ORF23_ENSGALG00000012640	9236	7820	9054	6193	4907	4990	5741	5047	9957	5950	7291	7126	6600	10705	5063	6616	6592	6749	9583	6708
C1H12ORF4_ENSGALG00000017289	546	509	823	498	526	735	513	500	659	434	443	481	442	795	291	463	512	498	783	555
C1H12ORF73	709	455	585	436	453	436	376	321	431	273	520	433	433	693	368	328	416	471	596	470
C1H13ORF27	77	90	130	73	94	120	76	51	98	67	73	78	78	152	63	74	118	71	123	79
C1H21ORF33_ENSGALG00000019171	1518	1377	1990	1347	1252	1698	882	869	1490	1134	1242	1235	1592	2249	942	1139	1420	1416	1809	1347
C1H21ORF59	430	361	489	385	463	485	266	200	455	242	366	357	380	542	257	333	378	360	603	460
C1H21ORF91	287	337	497	358	272	286	299	294	355	276	295	307	334	543	254	383	378	347	447	385
C1H22ORF40	760	719	895	634	412	448	593	556	684	500	594	630	574	973	366	537	603	543	889	715
C1H2ORF49	517	478	651	496	419	502	521	472	589	367	410	469	503	809	294	504	448	471	719	551
C1H3ORF26	328	260	372	272	218	278	387	217	467	230	282	295	300	453	206	261	254	247	386	310
C1H7ORF60	359	375	496	268	281	303	430	353	377	243	275	322	362	522	231	304	336	307	484	325
C1ORF146	2	0	3	1	0	1	2	1	2	0	0	2	3	4	1	1	4	5	5	1
C1ORF95	67	45	40	23	77	10	43	29	23	11	56	42	24	43	38	54	32	21	108	88
C1QA_ENSGALG00000021569	16	181	154	110	15	8	8	74	47	161	11	123	16	200	9	81	117	154	178	192
C1QBP_ENSGALG00000001654	5459	4417	5517	4176	3939	3991	2137	2044	4318	3546	4506	4252	4380	6724	3457	3753	4295	4373	6153	4777
C1QB_ENSGALG00000004771	18	269	312	197	19	17	15	129	107	223	22	198	27	427	16	153	251	242	329	356
C1QL1_ENSGALG00000028031	310	177	219	248	407	128	63	52	55	27	259	176	108	246	153	122	147	131	114	124
C1QTNF1_ENSGALG00000027067	4125	3546	4015	2729	1695	1314	2133	1786	3175	1129	3209	2648	3757	5434	2619	2783	3400	3446	4325	3290
C1QTNF2	465	525	925	734	117	85	193	200	98	158	349	536	307	970	149	432	206	231	317	254
C1QTNF4_ENSGALG00000008080	224	330	343	252	97	292	98	148	285	530	176	291	369	456	133	186	311	328	741	576
C1QTNF5_ENSGALG00000006758	596	443	413	421	213	232	86	92	394	355	362	310	510	705	364	452	484	559	422	429
C1QTNF7_ENSGALG00000014515	4	5	9	7	6	4	4	8	10	7	6	13	7	15	5	18	18	18	8	5
C1QTNF8_ENSGALG00000005253	1508	1147	1273	777	366	594	677	574	1585	363	1235	954	1484	1259	749	648	801	718	681	414
C1S_ENSGALG00000014603	597	1029	997	777	203	357	391	669	474	1028	354	739	824	1890	514	1179	1395	1568	2741	2668
C1orf100_ENSGALG00000020032	3	2	1	1	1	2	4	2	2	2	7	2	2	5	4	1	3	4	7	3
C1orf101_ENSGALG00000010691	25	18	54	24	18	28	31	26	57	18	23	23	27	44	16	20	18	27	36	22
C1orf106_ENSGALG00000027268	0	0	0	0	0	0	0	0	0	0	0	0	0	0	0	0	0	0	0	0
C1orf109_ENSGALG00000021645	149	104	107	76	101	103	47	44	114	93	100	79	112	132	74	84	77	89	122	119
C1orf112_ENSGALG00000003368	1111	1045	1130	799	937	1022	586	518	1136	849	834	822	852	1276	615	824	959	855	1279	1008
C1orf116_ENSGALG00000001091	35	44	34	28	12	14	13	6	28	14	29	32	20	47	15	17	12	27	38	34
C1orf123_ENSGALG00000026516	668	578	907	662	581	638	448	438	879	685	557	625	577	1049	435	591	703	664	822	707
C1orf131_ENSGALG00000020009	759	627	754	578	623	641	217	214	804	625	634	606	739	943	448	590	637	556	816	739
C1orf159_ENSGALG00000027363	236	206	280	227	214	149	280	214	191	111	253	197	147	262	119	151	207	162	271	238
C1orf168_ENSGALG00000010841	31	9	4	2	16	2	13	11	30	0	32	13	3	3	7	3	4	1	7	3
C1orf174_ENSGALG00000000975	778	710	884	613	978	1066	585	527	668	495	564	652	666	983	394	584	677	574	1082	823
C1orf177_ENSGALG00000010791	18	7	4	3	1	1	4	6	1	1	10	3	1	4	7	5	1	3	4	1
C1orf198_ENSGALG00000026600	29336	24831	29996	18097	12209	18834	28544	22983	24904	16154	23439	20389	23285	30240	16125	17942	20786	21242	37816	25500
C1orf216_ENSGALG00000002353	220	127	143	152	255	188	61	37	142	101	209	113	171	225	141	104	172	132	174	186
C1orf21_ENSGALG00000020922	1448	918	1234	836	645	663	932	652	1190	535	1158	952	914	1214	685	639	739	645	931	744
C1orf228_ENSGALG00000020716	30	30	46	52	26	21	21	16	27	23	32	23	31	50	21	31	29	30	45	42
C1orf35_ENSGALG00000026648	13264	12822	16651	10959	8567	11476	12089	10987	12681	10008	10375	11882	11931	18828	7238	11058	11660	11560	17801	13490
C1orf50_ENSGALG00000004800	601	445	650	447	422	514	268	247	508	359	463	400	431	739	298	360	416	420	597	438
C1orf53_ENSGALG00000002224	108	62	60	57	110	55	14	12	80	71	96	60	72	68	64	74	65	65	78	84
C1orf74_ENSGALG00000001378	138	89	74	63	90	71	15	10	66	51	128	57	51	103	74	32	62	69	79	66
C1orf94_ENSGALG00000021622	0	0	0	0	0	0	0	1	0	0	0	0	0	0	0	0	0	0	0	0
C20H20ORF108	1287	1059	1340	1116	989	501	1631	1001	974	303	1116	1118	649	1360	486	793	679	492	1606	1357
C20H20ORF11	1315	1351	1949	1231	1064	1494	1025	1011	1362	1285	1080	1383	1350	2200	753	1608	1271	1423	2092	1513
C20H20ORF111	532	648	676	447	359	472	402	412	632	410	456	508	488	763	353	469	492	527	796	657
C20H20ORF24	3415	3106	4174	2710	2495	3372	2123	2101	3396	2721	2762	3046	2978	4701	1963	3005	3008	2972	4425	3195
C20H20ORF43	1809	1625	2227	1543	1483	1790	1293	1111	1852	1527	1449	1614	1648	2575	958	1546	1672	1511	2506	1882
C20H20ORF4_ENSGALG00000001034	852	741	1027	688	663	824	667	597	813	505	685	658	797	1215	474	554	748	746	1115	729
C20ORF7_ENSGALG00000020729	407	347	494	353	324	309	240	255	266	206	341	336	365	632	271	400	343	391	508	404
C20orf194_ENSGALG00000016026	7543	10764	13790	8655	3373	3367	8523	8552	14671	5354	9188	9386	8110	12733	6222	8976	9964	9733	13507	8038
C20orf195_ENSGALG00000021049	1	1	0	0	0	0	0	0	0	0	0	0	0	0	0	0	0	1	0	0
C20orf27_ENSGALG00000027725	0	0	0	0	0	0	0	0	0	0	0	0	0	0	0	0	0	0	0	0
C20orf85_ENSGALG00000027484	2	3	3	5	0	0	1	1	5	5	1	5	0	2	0	2	0	4	10	12
C20orf96_ENSGALG00000006203	233	265	264	234	152	266	74	89	206	139	208	213	289	343	144	189	213	279	337	290
C21H1ORF144	1955	1607	1862	1369	1571	1514	974	888	1862	1354	1671	1390	1493	2415	1196	1426	1379	1627	2104	1574
C21H1ORF187	22	15	12	18	43	14	23	11	14	15	10	14	11	38	11	8	11	12	20	30
C21H1orf158	4	3	2	2	0	0	3	4	4	1	3	2	0	0	3	1	0	3	7	8
C21orf140_ENSGALG00000016011	0	0	0	0	0	0	0	0	0	0	0	0	0	0	0	0	0	0	0	0
C21orf58_ENSGALG00000007487	3	2	2	4	2	5	2	2	3	2	0	3	1	2	1	2	8	1	3	1
C21orf62_ENSGALG00000015936	0	0	0	0	0	0	1	0	3	1	0	0	0	0	1	0	0	0	0	0
C22H20ORF30	619	527	672	418	418	506	282	293	558	414	449	498	512	777	316	376	500	466	616	530
C22H2ORF42	359	316	330	292	302	289	153	107	286	187	296	270	290	359	230	231	300	292	374	328
C22orf23_ENSGALG00000012293	39	36	45	29	36	19	25	31	31	30	28	39	30	52	28	30	25	28	54	36
C22orf39_ENSGALG00000023833	493	319	320	342	425	340	18	18	274	211	421	250	336	357	300	186	306	313	264	363
C25H1ORF43	1204	930	1066	935	869	910	439	370	923	716	958	788	1009	1393	694	654	909	882	1221	1068
C26H6ORF106_ENSGALG00000002778	3932	2966	3879	2919	2909	2895	2216	1797	3879	2533	3383	2928	2927	4234	2491	2510	3063	2913	3982	3327
C26H6ORF125_ENSGALG00000002881	808	701	1039	761	666	732	401	394	847	472	702	739	694	1144	495	568	667	640	1010	743
C26H6ORF130	465	403	541	418	428	438	386	323	496	347	370	441	454	699	249	377	429	392	570	463
C26H6ORF89	1047	870	1160	761	801	860	880	668	1133	661	835	699	870	1368	547	713	750	843	1062	755
C28H19ORF10	3978	3400	3954	2809	3011	3176	2567	2217	3401	2477	2904	3182	2825	4410	2084	2650	3062	2964	4421	3690
C28H19ORF42	1305	1097	1397	1079	924	1110	398	381	1122	949	994	1040	1085	1592	731	1054	1069	1024	1438	1162
C2CD2L_ENSGALG00000000271	414	465	604	376	364	436	332	301	648	383	422	418	448	676	327	411	435	430	637	451
C2CD2_ENSGALG00000016148	1203	1570	1876	1193	752	1719	950	1038	1496	1505	1048	1402	1614	2373	806	1370	1468	1559	2768	1802
C2CD3_ENSGALG00000017314	407	365	465	314	388	364	196	134	436	291	381	308	361	491	235	357	351	375	469	377
C2CD4C_ENSGALG00000001273	4	2	1	0	0	0	0	0	0	0	0	1	3	3	0	1	1	0	1	1
C2CD5_ENSGALG00000013210	2129	2458	2449	1510	1201	1162	2070	1979	1593	985	1870	2275	1188	2596	956	1713	1310	1332	3429	2334
C2H18ORF1	3270	3886	5413	3880	2144	3730	1480	1478	3401	4387	2838	3484	4045	6151	2040	3891	3648	3558	6643	5041
C2H18ORF19	655	703	892	769	721	532	1116	752	1085	565	578	624	611	921	423	599	755	552	1043	1004
C2H3ORF23	493	471	533	370	319	437	408	314	573	298	399	397	438	582	281	337	445	392	610	491
C2H3ORF39	300	269	418	333	233	224	240	192	230	141	252	239	287	437	136	200	265	212	290	209
C2H3ORF75	373	318	424	301	337	302	200	175	356	223	302	288	336	536	202	279	281	345	406	344
C2H7ORF64_ENSGALG00000009467	266	260	268	231	168	253	236	187	290	213	190	216	210	364	128	192	212	229	311	239
C2_ENSGALG00000028065	193	210	171	138	112	130	35	48	136	77	162	127	151	197	133	118	156	142	216	186
C2orf40_ENSGALG00000016800	12442	7203	5344	4024	5088	1855	3139	2766	7055	4028	8716	5530	3643	5519	5547	3488	5113	4358	7269	6532
C2orf47_ENSGALG00000020893	1826	1387	1847	1236	1221	1269	1530	1348	1544	1115	1347	1406	1182	1974	936	1188	1337	1308	1977	1513
C2orf50_ENSGALG00000027528	0	3	0	1	2	0	1	1	2	0	1	4	3	1	0	4	0	1	0	0
C2orf54_ENSGALG00000006044	8	7	13	6	5	0	0	2	2	4	5	6	4	19	1	9	2	5	5	5
C2orf70_ENSGALG00000025831	0	0	0	0	0	0	0	0	0	0	0	0	0	1	0	0	0	0	0	0
C2orf71_ENSGALG00000009007	2	1	0	0	4	1	0	1	4	4	1	2	0	0	1	2	0	2	0	1
C3AR1_ENSGALG00000013218	5	45	42	41	0	0	6	36	12	48	2	29	6	74	3	21	33	31	63	43
C3H20ORF3	2987	2768	3708	2534	2412	3419	1972	1759	1892	1662	2283	2601	2595	3958	1542	2387	2531	2673	4173	3341
C3H20ORF72	398	424	692	477	491	473	387	384	495	331	350	331	422	747	240	342	421	417	593	412
C3H20ORF94	320	314	423	283	268	300	282	276	381	196	272	318	301	411	199	312	317	282	365	299
C3H2ORF43	721	824	1107	734	1092	1282	639	597	778	586	621	758	726	1222	589	834	811	851	1207	1025
C3H6ORF120	788	775	984	788	688	744	771	694	757	563	683	766	674	1145	465	704	742	627	1078	928
C3H6ORF138	0	3	12	6	48	4	2	2	0	2	1	1	3	4	8	10	1	4	3	2
C3H6ORF154	113	53	64	61	196	36	72	36	129	22	107	51	37	63	161	71	91	48	51	47
C3H6ORF203	687	598	763	548	546	614	506	390	660	488	543	537	608	864	388	499	550	501	755	637
C3H6ORF72	780	981	1100	755	512	817	713	843	751	688	626	883	734	1348	461	701	895	967	1667	1339
C3ORF64	791	1073	1298	920	373	813	660	688	650	1050	554	846	938	1589	342	722	914	751	1649	1260
C3d_ENSGALG00000011509	0	0	0	0	0	0	0	0	0	0	0	0	0	0	0	0	0	0	0	0
C3orf14_ENSGALG00000007182	385	365	569	329	217	322	316	310	508	304	337	343	383	604	257	366	318	355	525	329
C3orf17_ENSGALG00000015182	238	281	332	239	202	240	180	232	267	195	163	251	235	480	113	256	251	277	495	369
C3orf18_ENSGALG00000002240	714	651	837	589	522	447	505	430	845	308	639	553	477	915	426	512	476	534	835	558
C3orf30_ENSGALG00000019240	0	1	1	1	1	0	0	0	0	0	1	0	0	0	0	3	0	0	4	0
C3orf33_ENSGALG00000026293	167	122	167	137	132	72	88	57	300	100	157	113	144	226	98	105	126	140	154	123
C3orf38_ENSGALG00000015402	246	238	354	208	238	323	200	167	263	173	194	234	264	410	155	209	223	234	365	239
C3orf52_ENSGALG00000026299	21	33	61	25	9	21	17	17	41	22	35	33	42	76	23	22	19	31	70	41
C3orf58_ENSGALG00000002347	1947	1736	1608	1226	1424	1281	1392	1384	2158	925	1337	1451	1320	1894	1091	1580	1364	1327	2340	1750
C3orf67_ENSGALG00000007168	29	35	34	22	108	56	35	49	49	14	22	23	16	32	28	23	42	37	45	21
C4	635	438	455	435	535	480	164	161	209	170	482	388	513	672	447	504	496	494	672	622
C4BPA	558	670	865	578	481	702	473	484	789	554	485	537	681	1047	404	603	591	616	983	825
C4H4ORF29	518	651	844	632	463	503	604	602	812	462	403	498	610	827	280	496	569	503	927	731
C4H4ORF41_ENSGALG00000010654	1449	1385	1808	1168	1097	1509	1172	1076	1589	1183	1150	1327	1317	1908	797	1088	1236	1259	1903	1362
C4H4ORF52_ENSGALG00000022991	595	420	673	460	460	402	328	262	515	420	493	394	440	786	285	330	436	436	687	476
C4H8ORF40_ENSGALG00000010142	890	632	844	705	773	660	519	418	742	499	668	663	658	1064	519	572	667	669	941	827
C4orf19_ENSGALG00000027885	16	37	18	13	7	6	34	43	50	18	28	48	10	26	5	17	28	21	65	34
C4orf27_ENSGALG00000009668	2099	1802	2349	1512	1681	1551	1099	961	1975	1228	1754	1644	1570	2477	1149	1517	1698	1572	2309	1829
C4orf33_ENSGALG00000010108	442	474	597	350	441	412	373	426	405	205	347	402	303	553	301	400	496	441	627	442
C4orf45_ENSGALG00000023453	0	0	0	0	0	0	0	0	0	0	0	0	0	0	0	0	0	0	0	0
C4orf47_ENSGALG00000013287	12	13	14	10	8	10	10	6	15	10	16	7	11	20	12	13	12	17	18	15
C4orf48_ENSGALG00000024486	2153	1532	1286	894	1011	464	1449	1125	1612	540	1946	1633	996	1219	1070	1217	1192	1114	1782	1449
C5H11ORF10	2631	1789	1870	1598	1913	1892	1094	944	1907	1455	2040	1678	1669	2172	1413	1398	1562	1521	2355	1994
C5H11ORF2_ENSGALG00000004166	670	537	608	493	634	702	168	191	461	364	596	479	602	772	419	479	474	495	715	569
C5H11ORF46	714	773	1128	765	697	810	616	600	863	670	609	701	749	1203	450	791	780	703	1122	857
C5H11ORF58	4106	3258	3900	2743	3052	3142	2403	1954	3989	2161	3427	3053	2921	4278	2360	2670	2835	2965	4055	3320
C5H11ORF74	151	138	196	133	132	105	128	98	192	103	145	143	93	208	107	135	133	130	182	108
C5H11orf96	502	221	100	116	311	82	2	5	89	139	252	128	81	131	143	162	159	145	83	128
C5H14ORF129	365	418	656	455	322	396	343	396	422	359	322	388	410	658	218	399	420	433	675	519
C5H14ORF166	2808	2613	3204	2264	2055	2652	2009	1812	2912	1965	2291	2551	2367	3684	1586	2244	2283	2494	3668	2728
C5H14ORF169_ENSGALG00000020454	714	531	588	620	583	510	191	210	589	500	650	463	653	881	494	498	618	516	669	651
C5H15ORF29	692	798	1163	743	577	1075	837	888	769	874	567	784	805	1316	391	768	923	896	1370	982
C5H15ORF41_ENSGALG00000009801	452	445	590	381	358	352	310	251	553	418	376	402	344	570	259	363	401	386	514	408
C5H15ORF57	1591	1317	1960	1261	1192	1235	1371	1187	1821	1161	1182	1168	1293	2097	921	1212	1210	1290	1740	1360
C5ORF13	14357	15029	19661	12709	12895	14456	18236	16421	19189	9901	11734	12801	10811	21366	8764	12866	13151	11670	20374	15658
C5_ENSGALG00000001565	22	13	27	24	15	16	23	21	42	24	23	13	18	38	17	24	20	22	35	15
C5orf22_ENSGALG00000012909	424	532	673	390	452	448	444	560	681	276	367	456	376	787	279	470	402	517	744	433
C5orf24_ENSGALG00000006371	4126	4464	6616	4171	3227	5042	3885	3582	5694	3721	3774	3935	5227	7612	2955	4037	4209	4427	6390	4343
C5orf28_ENSGALG00000014863	287	243	299	231	245	237	213	179	378	252	237	276	274	389	187	197	262	223	367	310
C5orf30_ENSGALG00000027512	121	151	169	126	93	124	135	157	188	149	81	125	129	219	75	136	122	122	263	222
C5orf34_ENSGALG00000014865	83	82	113	75	56	61	54	54	125	73	54	69	64	108	46	69	72	59	116	72
C5orf42_ENSGALG00000003631	985	1175	1717	954	1334	1729	1399	1257	1314	648	881	1094	978	1454	601	1041	961	1055	1760	1229
C5orf49_ENSGALG00000027654	1	1	0	0	1	0	1	0	0	0	0	0	0	0	0	0	0	1	0	0
C5orf63_ENSGALG00000028135	132	139	266	199	120	152	86	101	145	82	138	168	170	362	117	152	203	148	230	192
C6	4	6	5	2	1	0	0	2	2	2	0	1	0	4	2	3	1	7	6	7
C6H10ORF32	1259	1006	1206	916	953	854	644	582	989	630	1078	876	964	1480	729	731	881	958	1169	908
C6H10ORF46	586	586	834	592	536	691	489	458	457	430	497	539	523	932	342	567	649	575	825	616
C6H10orf58	147	222	245	194	228	881	97	115	148	198	146	235	284	364	125	197	188	209	247	211
C6ORF162	118	106	188	152	110	129	63	76	119	64	127	121	122	236	75	118	148	134	175	132
C6ORF192_ENSGALG00000019961	343	351	412	300	272	234	287	284	358	293	295	285	372	509	205	312	442	363	583	454
C6orf132_ENSGALG00000028570	27	21	26	18	28	32	6	7	10	8	20	27	53	54	26	25	18	53	24	27
C6orf163_ENSGALG00000028653	27	19	22	22	11	16	17	11	24	13	15	15	18	34	14	14	15	12	25	15
C6orf58_ENSGALG00000014823	1	7	3	3	1	8	2	2	3	21	4	7	13	10	2	4	2	9	6	2
C6orf62_ENSGALG00000013628	4596	4282	5304	3589	3593	5132	3300	2973	5103	3801	3530	3695	3804	5647	2365	3727	3679	4017	5708	4324
C7H2ORF69	461	445	555	442	361	400	365	350	454	386	298	354	397	593	216	385	429	379	617	567
C7H2ORF76	323	300	387	251	271	311	286	238	372	283	248	295	266	422	186	259	256	231	420	323
C7_ENSGALG00000014835	21	133	76	63	1	7	23	88	49	137	24	108	65	193	17	110	122	184	221	160
C7orf25_ENSGALG00000012333	353	340	488	381	277	330	247	219	273	223	270	334	370	579	211	317	328	302	542	423
C7orf26_ENSGALG00000007591	813	569	736	546	612	607	353	266	598	451	572	478	557	865	387	409	443	586	757	625
C7orf31_ENSGALG00000011021	0	1	0	0	0	1	0	0	2	2	0	0	0	0	0	2	1	0	0	1
C7orf50_ENSGALG00000004055	597	657	939	582	548	654	411	394	797	541	510	609	585	881	406	540	685	609	947	702
C7orf55_ENSGALG00000011856	360	230	206	237	336	176	6	15	212	130	332	172	190	232	213	139	222	208	168	201
C7orf57_ENSGALG00000013070	0	0	0	0	0	0	0	0	2	0	0	1	1	0	0	0	0	0	0	0
C7orf62_ENSGALG00000005938	10	19	16	18	5	2	11	6	22	8	6	17	4	26	11	24	12	7	36	36
C7orf72_ENSGALG00000013084	1	0	0	0	0	0	0	0	1	0	2	0	0	0	0	0	0	2	2	1
C8A_ENSGALG00000010850	1	0	0	0	0	0	0	0	0	0	0	0	0	0	0	0	0	0	0	0
C8B_ENSGALG00000010853	10	19	2	2	2	1	4	10	2	2	5	13	2	2	1	3	3	3	8	7
C8G_ENSGALG00000024004	157	107	114	102	139	70	44	38	84	54	123	88	74	126	83	60	98	106	136	152
C8H1ORF27	778	816	1007	681	615	719	684	641	917	558	600	725	709	1070	434	583	792	706	1011	798
C8H1ORF52	407	324	376	268	315	352	136	153	336	246	313	322	331	466	228	268	308	276	428	361
C8orf22_ENSGALG00000024487	371	298	711	370	241	50	333	279	969	1376	191	221	239	1014	193	304	572	575	313	133
C8orf34_ENSGALG00000015565	179	84	117	53	246	134	489	213	87	33	197	112	53	75	228	73	175	147	137	83
C8orf37_ENSGALG00000015989	323	321	539	423	390	356	328	279	338	171	276	299	347	561	235	326	363	292	607	449
C8orf46_ENSGALG00000014100	1	1	0	1	0	1	0	0	1	0	0	0	0	0	0	0	0	0	1	0
C8orf4_ENSGALG00000024083	641	563	619	585	210	265	141	175	162	213	548	516	999	888	496	428	847	582	709	677
C8orf88_ENSGALG00000019451	0	1	1	1	0	0	0	0	0	0	1	0	0	0	0	0	0	1	1	0
C9H21ORF2	1267	1053	1243	1056	964	957	658	572	1141	594	1032	976	1010	1642	760	782	1116	1032	1524	1253
C9H2ORF82	1253	216	206	132	147	41	211	79	2996	165	972	203	519	69	880	180	182	127	158	105
C9ORF9	27	28	44	43	25	34	31	22	32	29	39	24	34	71	30	32	35	35	45	45
C9orf152_ENSGALG00000023454	8	7	11	8	6	16	13	6	21	7	6	5	10	11	9	4	9	9	13	7
C9orf171_ENSGALG00000003545	3	3	2	6	19	3	1	0	3	0	2	4	0	8	3	2	5	1	1	5
C9orf172_ENSGALG00000028823	12	13	12	13	19	27	2	3	17	16	17	10	10	24	22	17	16	8	16	15
C9orf24_ENSGALG00000005818	0	0	0	0	0	0	0	1	0	0	1	1	0	0	1	1	0	0	0	0
C9orf3_ENSGALG00000012615	326	485	871	574	384	530	284	476	510	529	276	398	582	1133	179	390	627	583	955	708
C9orf64_ENSGALG00000012589	769	617	790	558	521	657	432	373	658	461	595	551	658	969	488	452	560	568	779	615
C9orf72_ENSGALG00000001864	486	662	1502	941	671	599	492	579	563	561	394	515	628	1566	229	512	654	533	784	505
C9orf78_ENSGALG00000004152	3507	3253	4003	2830	2726	3051	1930	1784	3338	2477	2820	2894	2960	4757	1922	2629	2929	2974	4266	3345
C9orf84_ENSGALG00000027341	0	1	0	1	0	1	0	1	1	0	1	0	0	0	1	0	2	1	3	0
C9orf85_ENSGALG00000026001	556	457	577	461	361	471	327	305	532	365	381	438	481	730	270	498	434	414	681	508
C9orf89_ENSGALG00000026154	1278	1251	1697	1412	978	1387	1142	919	1491	916	1097	1198	1474	2121	953	1248	1370	1324	1953	1655
C9orf91_ENSGALG00000007186	5	23	14	16	1	3	1	6	10	17	4	21	1	28	4	8	20	20	23	16
CA10_ENSGALG00000002993	94	74	151	117	117	23	68	39	108	37	88	51	137	200	140	166	77	70	158	114
CA12_ENSGALG00000003456	938	574	300	140	115	8	863	543	364	87	621	628	123	76	240	134	207	113	286	229
CA13_ENSGALG00000015820	25	28	31	27	16	18	14	9	23	17	13	30	37	42	12	27	22	24	33	31
CA14_ENSGALG00000028764	2	3	1	1	1	1	1	0	1	2	1	1	3	3	0	0	0	6	3	3
CA2	1059	492	590	190	378	571	1641	939	595	121	991	675	383	93	513	204	307	284	345	205
CA3_ENSGALG00000027638	39	40	9	7	3	7	25	36	11	8	12	21	6	9	10	7	6	6	41	33
CA4_ENSGALG00000005360	378	284	183	116	25	1	429	523	682	83	260	364	35	95	212	267	331	176	495	340
CA6_ENSGALG00000002390	81	71	178	122	71	54	68	51	57	38	78	84	93	221	50	99	94	80	150	125
CA7_ENSGALG00000005178	0	0	0	0	0	1	0	1	0	0	0	0	0	0	0	0	0	1	0	0
CA8_ENSGALG00000015454	633	333	310	192	392	288	742	520	213	71	513	405	168	186	320	312	236	175	817	596
CA9_ENSGALG00000021340	632	397	358	485	593	33	330	147	1396	251	582	550	115	465	480	347	599	324	599	683
CAAP1_ENSGALG00000001765	908	822	1111	737	855	1007	587	560	920	566	724	810	766	1335	535	728	774	768	1338	898
CAB39L	1876	1498	1302	989	1218	828	1529	1119	2679	512	1535	1296	676	1242	907	770	889	723	1152	1022
CAB39_ENSGALG00000027262	2347	2423	3604	2128	1770	2593	2399	2304	3071	2051	1990	2377	2405	3862	1402	2303	2272	2505	3607	2464
CABIN1_ENSGALG00000006363	1515	1582	2483	1632	1291	1493	1335	1126	1963	1190	1505	1440	1610	2445	1038	1370	1459	1495	2225	1609
CABLES1_ENSGALG00000014998	1223	1293	1879	1269	570	1036	890	834	939	1573	1025	1092	1539	2257	701	984	1260	1542	1961	1407
CABLES2_ENSGALG00000005345	493	283	406	246	315	294	313	242	607	236	418	281	298	381	261	272	249	241	301	209
CABP1_ENSGALG00000007116	7	3	9	10	2	4	5	1	9	7	7	2	11	11	6	3	15	6	8	2
CABP2_ENSGALG00000028523	278	230	185	157	186	194	38	43	145	98	211	161	167	231	153	149	162	149	237	251
CABP4_ENSGALG00000026985	0	2	0	0	1	0	0	0	1	0	3	0	1	2	0	0	3	0	7	2
CABP7_ENSGALG00000013362	66	20	33	25	42	22	19	11	40	11	47	18	30	22	31	19	24	27	41	34
CACHD1_ENSGALG00000011024	2167	1886	2791	1917	1253	1432	1184	939	2547	962	2088	1788	1989	2707	1298	1626	1825	1904	2090	1719
CACNA1B	58	59	64	61	61	50	18	13	60	32	54	41	65	79	56	68	73	73	78	84
CACNA1C_ENSGALG00000013022	1076	1289	1680	1150	572	1111	530	497	1631	1262	1067	1054	1172	1779	683	1184	942	1038	2004	1355
CACNA1D	53	24	42	27	38	18	34	25	53	16	30	32	29	52	40	47	29	25	33	29
CACNA1E_ENSGALG00000003833	69	74	89	75	64	70	23	26	85	76	80	56	68	97	47	50	68	92	92	96
CACNA1G_ENSGALG00000007623	1061	1003	1553	1404	934	816	437	394	1072	744	1019	732	1530	2242	1095	1389	1707	1635	1176	990
CACNA1H_ENSGALG00000005215	688	484	541	481	847	434	471	261	741	411	685	446	434	666	546	498	453	425	474	367
CACNA1I_ENSGALG00000012122	15	20	39	35	5	4	12	7	21	2	15	17	7	39	2	14	10	14	12	10
CACNA1S_ENSGALG00000000730	138	123	133	151	159	20	44	31	204	140	84	90	55	321	129	253	115	136	196	141
CACNA2D1_ENSGALG00000008486	556	656	666	448	596	878	415	416	573	496	379	589	514	860	250	548	479	562	744	539
CACNA2D2_ENSGALG00000029021	2433	1619	2182	1859	1910	1234	996	674	2462	804	1977	1473	1648	2770	1843	1512	1590	1502	1966	1652
CACNA2D3_ENSGALG00000005400	80	112	60	28	49	60	58	71	85	19	82	96	32	38	63	81	19	23	53	54
CACNA2D4_ENSGALG00000013007	6	9	6	2	10	12	0	0	8	1	4	4	7	8	2	7	5	6	5	4
CACNB1_ENSGALG00000025788	446	398	425	374	409	283	124	103	462	294	482	350	354	609	355	354	370	392	451	437
CACNB2_ENSGALG00000008591	276	355	687	466	383	761	284	320	266	317	271	376	390	558	190	418	377	453	479	317
CACNB4_ENSGALG00000012511	107	163	214	143	64	73	103	90	143	589	112	105	115	267	79	155	131	145	229	116
CACNG1	117	80	152	182	141	20	35	25	94	59	61	69	50	288	117	183	54	93	54	61
CACNG2_ENSGALG00000027830	21	14	21	29	11	14	2	3	28	9	9	15	7	21	6	14	13	15	15	27
CACNG3	36	27	44	34	11	9	5	7	25	30	22	27	40	48	17	20	23	13	33	18
CACNG4	17	14	125	56	22	7	3	10	9	23	12	7	33	93	9	20	12	9	19	12
CACTIN_ENSGALG00000024391	3265	2656	3111	2353	2835	2875	930	869	2249	1828	2924	2338	2809	3612	2093	2362	2261	2675	3346	2773
CACYBP_ENSGALG00000004554	1423	1318	1875	1273	1150	1530	984	936	1308	1203	1155	1383	1315	2097	901	1337	1279	1316	2022	1533
CADM1_ENSGALG00000014582	3418	2808	2684	2060	3436	3775	1340	1005	4570	2116	2719	2317	2161	3826	1942	2613	3114	3146	2924	2111
CADM2_ENSGALG00000015499	1440	1017	1145	658	926	1662	969	751	1225	599	1190	1034	1147	1116	574	676	825	850	979	482
CADM3_ENSGALG00000028795	413	331	346	286	345	255	135	132	295	201	329	286	261	363	226	203	240	233	346	304
CADPS2_ENSGALG00000008926	51	40	50	28	162	35	50	26	37	25	57	74	18	31	47	72	36	35	46	33
CADPS_ENSGALG00000007268	416	341	408	306	135	156	296	202	263	272	358	347	281	402	410	435	246	222	454	291
CAD_ENSGALG00000016524	5454	4522	5467	4245	3895	2585	1123	1122	3944	2103	5239	4193	4084	6209	4015	4074	4343	4764	5794	4788
CALB1	5	7	10	5	1	3	6	13	4	9	1	5	7	19	5	5	7	8	14	5
CALB2	76	76	23	17	47	6	29	17	949	49	59	46	15	17	166	99	91	52	35	22
CALCA	18	30	20	15	9	17	11	10	20	14	19	25	10	23	13	22	10	13	20	19
CALCOCO2_ENSGALG00000001525	1123	1255	1749	1184	815	1249	1032	1013	1378	1005	906	1133	1223	1959	727	999	1220	1209	1686	1506
CALCRL	174	282	337	277	109	307	216	259	362	277	152	223	294	531	175	407	292	356	400	293
CALCR_ENSGALG00000009509	546	748	1050	770	297	169	364	350	290	178	425	629	637	1906	311	568	366	371	614	425
CALD1	19230	20729	26108	17788	21493	48046	14478	15066	21220	18644	16874	19826	20432	24895	10164	16020	22176	24445	23809	17205
CALHM1_ENSGALG00000008271	0	0	0	0	0	0	0	0	0	0	0	0	0	0	0	0	0	0	0	0
CALHM2_ENSGALG00000008270	182	194	258	230	55	92	83	97	149	168	121	127	233	343	112	130	176	177	252	209
CALHM3_ENSGALG00000008273	2	0	2	0	0	0	0	0	0	1	2	0	1	0	0	3	0	0	2	3
CALM	16385	15841	23262	14341	12225	16422	14957	15150	15615	10771	13599	15531	16476	25921	9688	12753	13589	14507	20491	14541
CALM1	17743	18378	22930	14578	14518	18740	15409	15311	17652	13311	14750	17671	15383	23891	10044	15163	16015	16385	27818	20270
CALML3_ENSGALG00000008424	48	65	75	47	22	9	19	7	25	11	44	50	17	160	22	72	40	101	37	64
CALML4	593	524	686	584	544	458	268	259	338	286	494	523	471	836	371	468	521	465	708	614
CALN1_ENSGALG00000001122	2335	2919	1964	1553	1172	1007	906	906	1819	2332	1802	1949	1413	2658	1333	3039	2132	2188	4424	3467
CALR3_ENSGALG00000003914	33	31	33	14	33	27	14	18	29	23	25	29	17	28	17	22	16	18	27	22
CALR_ENSGALG00000026852	0	0	0	0	0	0	0	0	0	0	0	0	0	0	0	0	0	0	0	0
CAMK1D_ENSGALG00000009866	5904	6354	9633	6067	8040	10207	3858	3340	7325	5726	5563	5584	6099	10926	3915	6155	7390	8388	6726	4689
CAMK1G_ENSGALG00000001319	37	37	52	45	17	34	24	31	56	86	48	56	43	70	23	47	48	48	118	122
CAMK1_ENSGALG00000006678	1238	1093	1489	1251	1324	1077	502	516	1284	981	1158	1118	1064	1751	770	932	1217	1278	1549	1348
CAMK2A_ENSGALG00000005621	342	279	309	297	302	32	103	84	424	254	201	208	146	740	250	410	138	197	361	340
CAMK2B	0	0	0	0	0	0	0	0	0	0	0	0	0	0	0	0	0	0	0	0
CAMK2D	3679	4254	4560	2979	3801	5636	3164	3119	3181	2547	3624	4241	3341	4794	2126	3392	3169	3268	5097	3491
CAMK2G_ENSGALG00000005088	1983	1694	2300	1586	1590	1815	1370	1068	2346	1259	1632	1514	1696	2767	1231	1653	1860	1804	2235	1686
CAMK4_ENSGALG00000000244	466	364	427	289	284	180	319	280	1053	434	413	316	291	449	329	367	465	471	449	357
CAMKK1_ENSGALG00000001617	47	43	132	97	45	75	29	27	25	46	39	57	119	190	35	39	75	69	52	62
CAMKK2_ENSGALG00000004011	1755	1655	2363	1798	1772	1692	950	877	1801	1339	1630	1451	1839	2825	1209	1557	1807	1726	2357	1895
CAMKMT	209	214	311	195	176	199	135	155	280	201	179	198	213	320	115	213	219	211	302	216
CAMKV_ENSGALG00000022001	62	27	46	38	38	33	19	7	52	40	52	22	47	74	34	33	41	44	45	47
CAMLG	1412	1341	1838	1220	1077	1363	1217	935	1432	1056	1169	1209	1398	2014	789	1209	1323	1245	1875	1428
CAMP	1	0	0	0	0	0	0	0	2	1	1	0	0	3	0	0	1	1	0	1
CAMSAP1_ENSGALG00000001692	1030	1182	1679	1071	902	1170	958	965	1431	951	894	1061	1211	1842	674	1068	1096	1164	1812	1346
CAMSAP2_ENSGALG00000002145	2550	2670	3527	2088	1922	3072	2562	2333	4276	2325	2198	2521	2709	3970	1700	2628	2251	2756	4244	2605
CAMTA1_ENSGALG00000000610	733	542	584	476	579	606	573	316	749	339	690	521	436	603	366	381	461	390	760	601
CAND1_ENSGALG00000009899	5143	5585	7656	4398	3848	5963	4111	4267	5483	3994	4355	5247	5045	8355	3058	4861	4593	5479	7925	5110
CAND2_ENSGALG00000008420	790	864	1097	760	628	685	692	511	1260	757	733	749	828	1244	550	689	752	838	996	728
CANT1	1324	994	1166	1153	1118	986	353	315	1264	876	1054	939	1119	1340	810	776	1019	939	1344	1274
CANX	17274	17701	22261	14708	11170	16744	11911	11552	19243	14244	13877	16312	16414	24744	9896	17090	14795	15379	27306	19864
CAP1_ENSGALG00000003912	11340	11499	14358	10072	8023	11508	7144	7127	11066	8838	9806	10883	11032	16226	7019	10680	10592	11152	16427	12336
CAP2_ENSGALG00000012715	530	590	984	676	849	657	380	389	565	392	446	600	462	1050	330	552	398	431	962	704
CAPG_ENSGALG00000028024	0	0	0	0	0	0	0	0	0	0	0	0	0	0	0	0	0	0	0	0
CAPN1	6569	7058	9057	7258	5527	7999	2499	2938	4597	5515	6254	6331	8063	11809	4471	5772	6246	6750	9409	7929
CAPN13_ENSGALG00000020084	7	4	5	1	2	1	0	0	9	4	1	1	2	7	1	2	1	2	2	2
CAPN14_ENSGALG00000009069	8	20	21	13	4	12	6	10	28	34	15	18	35	27	7	16	21	11	24	12
CAPN15_ENSGALG00000002018	2136	1657	1799	1533	1667	1357	511	502	1864	1177	1837	1431	1610	2171	1313	1246	1446	1446	1743	1648
CAPN2	1956	1732	2084	1745	1071	1144	1237	967	4122	2948	1610	1671	1595	2737	1340	1891	1772	1549	2295	2003
CAPN3	23	14	18	19	10	4	3	11	41	13	16	11	10	36	13	22	15	27	9	11
CAPN5_ENSGALG00000000750	508	412	467	371	108	78	415	268	737	598	355	337	392	758	216	215	321	318	497	351
CAPN6_ENSGALG00000008006	72	119	146	90	11	16	47	52	49	42	50	62	43	142	33	75	63	74	114	93
CAPN7_ENSGALG00000011556	511	522	693	510	402	543	486	401	899	427	476	476	526	812	296	436	484	531	685	524
CAPN8_ENSGALG00000009382	12	2	6	6	5	4	1	2	8	6	10	4	9	9	3	3	6	3	6	7
CAPN9_ENSGALG00000011136	266	304	241	152	123	296	201	235	136	115	167	173	207	289	134	255	233	328	436	316
CAPRIN1	11455	12147	17456	11225	10287	12991	8662	8281	12186	9388	10023	11475	11642	19024	7274	11443	11788	11655	18109	13071
CAPRIN2_ENSGALG00000012947	281	323	385	358	302	377	269	242	479	283	236	238	283	484	195	298	336	342	644	507
CAPS2_ENSGALG00000010208	15	11	24	13	10	5	8	10	13	10	7	9	5	21	11	11	8	6	15	5
CAPSL_ENSGALG00000013376	0	1	1	2	2	3	1	1	1	0	0	0	0	0	3	0	0	0	1	2
CAPZA1	3713	3666	5107	3462	3448	4537	3463	3254	3696	2994	2979	3601	3792	6003	2216	3305	3528	3443	5309	3983
CAPZA2_ENSGALG00000009385	4517	4742	6293	4331	3778	6328	4132	4138	4349	3508	3325	4591	4694	7367	2447	4374	4643	4405	6811	5350
CAPZA3	0	0	0	0	1	0	0	0	0	0	0	0	0	0	0	0	0	1	0	0
CAPZB	7903	7779	9609	6797	5916	8210	4147	4019	6982	5603	6586	7084	7243	10983	4811	6491	7197	7352	10074	7903
CARD10_ENSGALG00000012436	57	55	68	64	36	8	20	17	61	30	39	40	51	89	32	58	75	84	96	85
CARD11	38	70	58	33	15	12	24	34	17	14	26	42	26	73	10	14	33	26	152	96
CARD8_ENSGALG00000007698	37	68	104	70	26	49	30	47	50	66	40	54	83	135	38	56	75	91	112	67
CARD9_ENSGALG00000001889	38	59	44	40	27	15	11	23	48	20	32	42	24	59	34	36	34	39	46	39
CARF_ENSGALG00000008474	348	454	594	400	354	329	386	343	577	337	334	406	372	647	233	405	418	392	585	447
CARHSP1_ENSGALG00000026113	3781	3067	3015	2182	2984	2124	2295	1718	4705	2697	3297	2663	2241	3383	2232	2071	2727	2639	3328	2646
CARKD_ENSGALG00000016845	1451	1184	1568	1088	1475	1155	1054	756	1738	812	1217	1071	1052	1573	870	933	1171	1055	1551	1240
CARNS1	0	0	0	0	0	0	0	0	0	0	0	0	0	0	0	0	0	0	0	0
CARS2_ENSGALG00000016847	709	654	754	587	531	553	375	393	704	370	611	566	581	897	408	504	545	643	843	649
CARS_ENSGALG00000006427	4372	4511	5339	3457	2952	3485	3627	3199	4013	2880	3502	3895	3651	5442	2300	3331	3913	3644	5578	4015
CARTL_ENSGALG00000028845	0	0	0	0	0	0	0	0	0	0	0	0	0	0	0	0	0	0	0	0
CASC1_ENSGALG00000014030	47	57	52	49	57	121	38	40	38	35	31	49	57	88	25	40	65	72	70	80
CASC4_ENSGALG00000008208	7065	6689	8897	5776	5388	6174	5482	4964	7768	4829	5994	6245	6484	9906	4414	5663	6444	6774	9063	6808
CASC5_ENSGALG00000004522	1102	1154	1843	943	1124	1877	1281	1220	1724	933	1065	1199	1288	1660	745	1069	1065	1214	1811	1084
CASD1_ENSGALG00000009653	527	513	655	441	411	408	494	475	621	388	427	438	421	765	251	432	473	500	765	584
CASKIN1_ENSGALG00000005844	870	591	1031	981	2508	1216	412	313	791	285	917	618	1000	1027	765	683	852	719	715	671
CASKIN2_ENSGALG00000008034	807	533	702	506	743	570	309	193	896	494	601	405	652	824	585	532	587	636	620	521
CASK_ENSGALG00000016226	4969	5938	8117	5169	3180	4387	4033	3883	6543	5162	4612	5966	5286	8552	3245	6048	5276	5356	8623	6064
CASP10_ENSGALG00000008305	37	54	102	85	37	104	60	63	70	105	43	57	82	141	38	77	65	100	106	89
CASP17_ENSGALG00000014430	0	0	0	0	0	0	0	0	0	0	0	0	0	0	0	0	0	0	0	0
CASP18	2	2	13	8	4	2	1	5	6	10	3	11	4	15	0	4	9	4	16	6
CASP2	731	722	1171	669	849	774	722	626	896	544	646	633	682	1144	418	630	741	688	940	690
CASP3_ENSGALG00000010638	1196	1500	2114	1573	847	1010	1199	1318	1527	1233	927	1282	1535	2240	680	1147	1695	1425	1997	1664
CASP6	430	461	671	414	352	417	438	419	506	319	351	460	420	743	298	425	433	477	674	505
CASP7_ENSGALG00000008933	65	50	124	94	39	56	67	81	67	41	46	67	95	138	31	62	84	65	108	79
CASP8	494	538	690	510	396	708	301	342	558	595	372	434	601	855	274	475	570	546	713	591
CASP8AP2_ENSGALG00000015611	494	622	965	607	393	609	542	609	979	642	503	599	637	1081	301	781	510	646	1032	617
CASP9_ENSGALG00000001366	340	283	284	249	223	230	166	137	461	223	246	206	235	384	134	156	191	233	350	224
CASQ2	895	671	629	728	646	51	287	225	1333	707	533	504	247	1640	881	1515	388	718	863	717
CASR_ENSGALG00000014407	17	26	8	6	12	4	9	8	17	10	17	17	1	10	6	20	20	15	35	31
CASS4_ENSGALG00000007744	165	127	167	102	40	19	38	37	63	30	157	128	68	129	33	44	37	27	70	48
CAST_ENSGALG00000014682	2204	2680	4075	2806	2763	4539	1257	1440	2252	2344	1833	2489	2897	4565	1251	2496	2591	3011	3852	2885
CASZ1_ENSGALG00000002888	88	78	90	75	90	16	31	22	112	104	70	59	40	142	68	138	51	73	93	82
CATHB1	2	4	3	1	1	0	0	2	2	5	5	2	0	1	2	2	3	3	1	2
CATHL3	30	8	7	7	3	6	4	6	18	7	11	9	16	15	12	4	11	8	9	7
CATIP_ENSGALG00000018521	2	5	6	1	3	2	2	0	1	0	7	4	0	3	1	1	1	3	5	3
CAT_ENSGALG00000014471	2488	2265	3830	2400	2543	2233	2515	2205	2649	1499	2173	2188	2213	3770	1466	1877	2129	1946	2804	1907
CAV1	900	1444	1893	1254	434	1194	860	1101	1064	1830	829	1348	2353	2726	470	845	915	1190	2967	2339
CAV2_ENSGALG00000009396	231	368	494	333	116	275	236	280	221	408	172	357	368	600	78	216	255	230	624	502
CAV3	108	55	46	46	47	4	22	20	71	41	73	45	33	109	95	79	37	58	56	47
CBFA2T2	1390	804	815	675	860	1117	231	182	1009	535	1117	641	925	997	955	691	829	899	813	688
CBFA2T3	980	966	1282	1230	744	1321	164	175	634	922	894	802	1670	1829	829	1067	1345	1216	1325	1251
CBFB	4395	3816	6604	4648	4677	4653	2476	2295	4874	2796	3851	3390	4817	8067	3255	4368	5227	5174	5094	3617
CBL	1561	1470	1788	1203	1100	1550	1015	866	1602	1169	1472	1360	1499	2205	1067	1258	1355	1578	2095	1505
CBLB_ENSGALG00000015351	1369	1598	2013	1167	731	1335	968	1169	1520	1566	1140	1428	1445	2556	973	1682	1562	2083	2712	1761
CBLL1_ENSGALG00000027723	1268	1078	1245	916	1177	1172	427	423	1089	893	1161	959	1130	1582	746	1052	1006	1139	1434	1130
CBLN1_ENSGALG00000003894	404	324	332	354	540	69	132	89	162	158	370	302	135	592	242	527	160	264	247	191
CBLN2	26	98	113	89	85	44	28	83	29	65	25	66	14	114	17	106	84	70	193	158
CBLN4	12	5	13	20	10	0	35	13	18	18	13	12	8	20	11	8	11	8	14	17
CBR1	1551	1146	1637	1123	1192	1195	1028	789	1449	827	1183	1007	1202	1886	837	1058	1164	1031	1490	1164
CBR4_ENSGALG00000009714	292	307	543	313	272	381	302	262	406	314	255	322	331	534	208	345	349	382	378	363
CBWD1	735	661	825	617	644	721	581	546	765	491	544	646	554	945	394	596	622	572	909	719
CBX1	4382	3616	5085	3767	3508	3465	1923	1699	4473	3329	3570	3240	4065	6027	2679	4210	3734	3768	4990	3969
CBX2_ENSGALG00000023338	591	540	657	653	559	345	237	244	645	375	540	523	474	780	458	654	657	520	957	870
CBX3	8085	8055	11108	7332	5609	7753	6427	6058	9302	6316	6800	7386	7583	11722	4866	7883	7442	6998	10448	7841
CBX4	1071	940	730	645	703	672	176	160	1105	525	1070	748	632	713	880	736	817	851	846	903
CBX7_ENSGALG00000023146	83	101	142	96	94	82	74	61	158	62	88	59	93	137	56	83	76	95	113	95
CBX8_ENSGALG00000026548	422	361	364	368	389	368	98	107	395	265	327	332	303	415	235	365	363	312	438	408
CBY1	821	611	783	695	751	778	230	190	911	648	668	572	808	1091	609	620	708	729	818	708
CC2D1B_ENSGALG00000010619	1839	1401	1654	1178	1099	1442	1151	881	2252	1067	1415	1257	1542	1833	972	1077	1101	1146	1631	1279
CC2D2A_ENSGALG00000014514	876	847	1218	892	842	709	834	634	1024	549	731	815	712	1224	489	767	866	719	1219	943
CCAR1_ENSGALG00000004108	4522	4375	5413	3655	3360	4035	3003	2554	5224	2893	4025	3894	4255	6308	2876	4044	3833	4122	6127	4371
CCBE1_ENSGALG00000027785	93	152	127	129	40	87	52	80	157	208	66	122	130	225	41	131	89	112	220	152
CCBL1_ENSGALG00000004604	305	267	289	245	220	247	163	157	288	191	216	214	267	372	185	203	275	227	331	318
CCBL2_ENSGALG00000006188	453	373	555	381	371	263	396	274	654	364	402	322	319	528	288	365	394	301	494	366
CCDC101	3761	2958	3331	2652	2887	2237	1281	1001	3439	1810	3335	2700	2815	3981	2334	2423	2757	2812	3625	3128
CCDC102A_ENSGALG00000013563	2892	2356	2685	2610	2386	1713	525	480	2648	1642	2700	2025	2496	3602	2019	1970	2475	2409	2626	2502
CCDC104	1216	1246	1788	1250	1088	878	851	800	1178	787	954	1234	958	1766	624	1145	962	969	1603	1311
CCDC108_ENSGALG00000011352	0	0	0	1	0	0	0	0	1	2	0	2	1	0	1	0	0	0	0	0
CCDC109B_ENSGALG00000012196	411	461	532	414	259	393	238	228	315	286	315	415	424	683	233	374	383	379	621	470
CCDC111_ENSGALG00000010636	140	165	244	146	129	161	178	183	314	107	120	133	150	205	81	138	198	150	208	160
CCDC112_ENSGALG00000023042	127	102	171	122	129	99	125	111	149	75	113	112	105	210	79	117	108	106	145	113
CCDC113_ENSGALG00000000886	23	30	33	17	13	21	12	7	57	15	18	25	17	55	23	23	31	23	54	28
CCDC117_ENSGALG00000005784	760	743	1083	741	709	809	729	621	919	629	629	642	706	1262	437	700	752	786	1043	788
CCDC122_ENSGALG00000016968	5	10	8	8	1	3	4	9	14	12	4	9	9	9	7	6	6	5	14	11
CCDC124_ENSGALG00000028110	0	0	0	0	0	0	0	0	0	0	0	0	0	0	0	0	0	0	0	0
CCDC125_ENSGALG00000015572	37	34	48	26	106	72	64	76	17	17	25	42	19	42	16	30	44	32	60	38
CCDC126_ENSGALG00000010976	1071	944	1188	841	650	1060	1014	848	1086	659	993	926	891	1206	680	958	759	797	1182	901
CCDC127	1127	1121	1519	965	867	1047	989	969	1216	746	940	957	990	1613	671	946	963	1030	1459	1090
CCDC12_ENSGALG00000005487	1312	980	1434	1060	1013	937	745	611	1149	810	1031	1001	1004	1638	708	868	990	956	1406	1138
CCDC132_ENSGALG00000009500	1103	1193	1601	926	816	1004	1148	1083	1346	980	892	1158	1094	1715	655	989	1113	1153	1701	1172
CCDC134_ENSGALG00000011918	1012	714	910	755	913	792	420	311	877	587	860	675	719	1087	655	587	705	772	939	807
CCDC137_ENSGALG00000004505	558	458	451	355	394	389	100	93	443	309	440	340	406	566	307	361	350	402	501	396
CCDC13_ENSGALG00000005303	106	102	203	129	107	105	83	83	151	83	95	98	112	196	78	127	113	126	180	130
CCDC141_ENSGALG00000020788	215	229	191	147	114	23	85	74	215	198	84	135	73	275	136	245	92	123	285	189
CCDC148_ENSGALG00000012555	46	59	74	57	28	42	45	39	42	23	28	56	33	80	22	25	56	48	82	68
CCDC149_ENSGALG00000014391	345	317	416	266	228	233	307	288	385	243	308	288	283	444	219	262	257	277	375	283
CCDC14_ENSGALG00000011720	560	702	1097	747	420	426	552	556	651	363	529	625	751	1409	429	500	568	594	840	559
CCDC152_ENSGALG00000023503	0	0	3	1	0	0	0	5	1	1	1	2	0	0	1	1	0	0	1	1
CCDC153_ENSGALG00000021327	1	3	2	3	2	0	2	0	1	1	0	4	0	4	3	1	0	0	0	2
CCDC157_ENSGALG00000007907	18	20	18	16	26	26	13	11	12	13	21	22	22	20	10	12	15	13	23	16
CCDC15_ENSGALG00000000412	627	605	644	492	677	631	240	238	749	389	506	511	551	669	455	466	537	581	755	639
CCDC167	1280	933	1303	961	827	686	821	640	1283	774	1045	883	1036	1722	707	978	938	918	1283	958
CCDC170_ENSGALG00000012971	59	57	123	98	57	52	74	68	44	23	33	66	39	103	31	87	20	35	162	131
CCDC171_ENSGALG00000015103	574	656	896	559	385	616	465	420	728	481	452	573	630	891	347	559	512	539	699	443
CCDC172_ENSGALG00000009182	0	0	0	0	0	0	0	0	0	0	0	0	0	0	0	0	0	0	0	0
CCDC173_ENSGALG00000009824	32	39	51	43	28	32	25	23	36	24	39	38	28	52	22	29	39	37	56	40
CCDC175_ENSGALG00000028666	0	0	0	0	0	0	1	0	0	0	0	0	0	0	2	2	0	0	0	0
CCDC176_ENSGALG00000010206	32	40	52	37	42	29	30	18	38	31	33	27	34	31	10	24	32	29	45	18
CCDC177_ENSGALG00000026215	220	228	584	450	428	294	166	207	346	316	220	288	388	759	156	330	484	411	491	392
CCDC178_ENSGALG00000019484	5	10	8	9	10	6	5	5	11	3	9	7	6	11	9	5	7	5	10	6
CCDC180_ENSGALG00000003320	23	25	27	16	139	19	18	21	12	2	28	43	12	23	18	39	21	32	21	7
CCDC181_ENSGALG00000015221	16	16	19	26	20	23	15	7	10	13	14	15	21	36	15	20	12	15	24	29
CCDC183_ENSGALG00000001095	0	0	0	0	0	0	0	0	0	0	0	0	0	0	0	0	0	0	0	0
CCDC186_ENSGALG00000008956	1210	1333	1621	1094	749	1030	1016	1012	1478	1018	994	1153	1215	1954	679	1161	995	1063	2203	1518
CCDC18_ENSGALG00000005889	155	263	282	235	169	170	196	199	264	93	158	152	192	259	106	195	199	142	298	248
CCDC25_ENSGALG00000016586	1475	1280	1795	1066	1204	1321	1091	902	1473	944	1180	1255	1285	2086	832	1074	1132	1217	1806	1257
CCDC27_ENSGALG00000000982	1464	1360	1667	1132	1320	1253	843	773	1391	702	1224	1192	1158	1636	950	1030	1188	1144	1807	1369
CCDC28A_ENSGALG00000013834	471	403	541	409	444	542	236	248	566	364	420	384	503	732	336	409	443	443	635	499
CCDC28B	64	95	78	83	111	85	14	15	73	63	49	54	82	95	51	57	58	84	120	103
CCDC30_ENSGALG00000004878	284	324	410	295	224	265	159	182	333	201	202	284	299	463	199	282	289	328	454	327
CCDC33_ENSGALG00000028855	27	18	45	32	33	11	13	9	60	16	19	19	19	46	19	21	23	24	26	19
CCDC34_ENSGALG00000012194	231	206	270	240	258	223	171	157	298	179	188	208	199	346	146	217	264	212	331	259
CCDC36_ENSGALG00000022644	0	1	1	1	0	2	1	0	1	0	0	0	0	0	0	0	0	1	0	0
CCDC37_ENSGALG00000006263	3	6	5	5	6	3	4	3	1	8	7	9	5	9	2	4	8	9	11	2
CCDC39_ENSGALG00000021855	3	5	11	5	3	2	7	2	6	4	2	9	5	8	0	2	1	4	5	2
CCDC3_ENSGALG00000027168	1257	1234	886	781	3517	3832	884	756	726	389	982	1092	1171	1175	869	1503	2222	2170	1414	1362
CCDC40_ENSGALG00000007042	79	71	75	52	52	46	44	38	77	49	63	76	49	86	46	68	70	67	102	94
CCDC42B_ENSGALG00000028830	8	14	15	8	21	10	7	5	11	3	18	5	10	10	10	4	6	8	12	5
CCDC42_ENSGALG00000001202	0	0	0	0	0	0	0	0	0	0	0	0	0	0	0	0	0	0	0	0
CCDC43_ENSGALG00000001022	894	839	1049	821	703	757	472	492	1051	609	731	780	715	1294	558	798	715	899	1140	855
CCDC47_ENSGALG00000000564	1909	1889	2534	1741	1689	1819	1763	1383	2006	1201	1627	1791	1845	2746	1274	1817	1912	1897	2485	1984
CCDC50	11422	11586	14955	9080	12874	13002	9523	8406	14384	9131	10978	10763	10166	14518	8145	9661	14752	13648	16478	10825
CCDC51_ENSGALG00000006465	438	469	579	396	365	483	278	246	522	440	384	421	485	827	285	386	417	469	617	491
CCDC53_ENSGALG00000012760	1706	1606	2473	1665	1452	1717	1868	1768	1693	1356	1280	1455	1654	2490	1103	1627	1684	1669	2372	1830
CCDC58_ENSGALG00000014413	292	269	311	255	251	215	291	216	305	202	253	255	246	381	177	209	287	245	363	296
CCDC59_ENSGALG00000028648	453	509	751	498	378	484	380	432	483	353	335	442	505	857	270	506	456	442	685	561
CCDC60_ENSGALG00000007376	2	1	2	2	0	2	1	1	4	0	0	1	3	4	2	0	0	1	0	0
CCDC61	787	635	555	538	642	572	194	185	665	407	644	491	580	696	464	424	512	534	651	554
CCDC63_ENSGALG00000004579	0	0	0	0	0	0	0	0	0	0	0	0	0	0	0	0	0	0	0	0
CCDC64_ENSGALG00000007319	23	7	1	1	0	3	9	3	15	4	18	3	8	8	12	5	5	4	3	1
CCDC65_ENSGALG00000028482	0	0	0	0	0	0	0	0	0	0	0	0	0	0	0	0	0	0	0	0
CCDC66_ENSGALG00000005450	417	465	576	384	342	433	347	351	492	318	329	370	401	646	249	407	419	414	554	497
CCDC67_ENSGALG00000017226	7	7	25	12	24	39	5	11	1	4	21	27	11	21	9	33	4	6	12	12
CCDC69_ENSGALG00000004354	13	8	9	14	18	3	4	3	32	16	11	5	6	22	16	13	19	16	18	19
CCDC6_ENSGALG00000003165	2965	3253	4904	3024	3173	4153	2599	2580	3360	2646	2720	3249	2977	4981	1879	3332	2887	3006	4598	3252
CCDC71L_ENSGALG00000027350	300	134	177	190	183	168	31	43	140	201	208	136	228	227	129	142	154	124	170	175
CCDC71_ENSGALG00000006787	1738	1573	1936	1388	1594	1592	966	829	2030	1459	1437	1327	1462	2383	1037	1296	1390	1389	2161	1541
CCDC73_ENSGALG00000012103	20	26	26	7	12	8	24	18	38	10	19	20	16	25	11	20	17	11	27	17
CCDC75	795	682	760	616	533	629	356	286	839	604	623	659	692	961	408	625	635	552	871	746
CCDC77_ENSGALG00000012987	258	314	420	342	285	225	193	185	286	209	203	209	284	419	153	267	287	247	386	306
CCDC79_ENSGALG00000005214	72	112	95	81	79	95	99	108	125	51	62	92	64	106	43	83	78	93	124	86
CCDC80	17415	19417	30440	19255	20953	34192	16116	14845	25824	24020	15728	16430	26254	36316	13320	20684	28010	32599	25043	18178
CCDC82_ENSGALG00000013489	140	188	167	125	164	180	64	93	112	125	100	146	117	228	86	117	162	162	233	163
CCDC83_ENSGALG00000013247	20	29	37	16	18	19	13	14	40	14	30	20	24	28	12	18	14	15	22	12
CCDC84_ENSGALG00000007689	138	121	183	115	127	104	70	50	151	52	119	108	104	177	75	102	101	109	135	139
CCDC85A_ENSGALG00000007889	1156	1263	1437	1089	696	1224	510	465	930	713	1122	1134	806	1683	599	1009	1242	1567	1342	1090
CCDC86_ENSGALG00000005190	2374	1697	1630	1446	1555	1836	424	388	1437	943	1883	1548	1778	2190	1396	1361	1519	1733	1869	1725
CCDC88A_ENSGALG00000008104	4171	4046	5718	3568	3613	3568	3828	3044	5543	3687	3609	3641	3859	6176	2453	4195	3616	4086	6118	3800
CCDC88C_ENSGALG00000010715	868	741	898	684	185	461	574	420	1036	476	713	728	854	1054	534	643	499	504	913	630
CCDC89_ENSGALG00000014070	5	1	1	0	1	2	5	1	0	3	2	3	2	3	2	3	0	1	4	2
CCDC90B_ENSGALG00000017251	1079	987	1235	906	773	964	777	727	725	546	771	824	881	1397	566	825	911	826	1354	1064
CCDC92_ENSGALG00000003146	387	437	469	375	202	224	327	344	636	609	323	354	361	632	283	469	428	383	673	471
CCDC93	804	884	1048	753	516	778	654	629	1023	713	650	762	677	1119	454	782	783	861	1164	919
CCDC94_ENSGALG00000025802	0	0	0	0	0	0	0	0	0	0	0	0	0	0	0	0	0	0	0	0
CCDC96_ENSGALG00000022974	500	484	557	352	377	502	392	428	651	375	410	431	342	654	271	404	419	475	712	478
CCK	687	932	673	631	298	1055	74	85	118	354	535	762	1212	1136	555	785	630	666	651	584
CCKAR	2	1	1	4	3	0	0	0	9	2	0	1	0	2	1	2	2	3	2	0
CCKBR	167	72	94	129	106	19	13	7	233	82	179	97	121	169	201	161	129	85	77	88
CCL1	0	0	0	0	0	0	0	0	0	1	0	0	0	0	0	0	0	0	0	0
CCL19_ENSGALG00000028256	8	5	6	4	1	0	3	1	13	0	2	3	7	12	5	3	5	3	5	2
CCL20_ENSGALG00000003003	58	22	12	3	28	5	31	14	17	13	49	29	8	17	31	36	30	26	22	17
CCL4	97	175	189	132	103	102	28	38	94	400	121	157	148	179	131	214	280	368	234	248
CCL5	0	0	0	0	0	0	0	0	0	0	0	0	0	0	0	1	0	0	1	0
CCLI10_ENSGALG00000014585	8	50	72	48	3	0	3	21	17	62	2	43	20	125	4	39	45	65	143	118
CCLI5_ENSGALG00000024470	1	1	1	1	0	0	0	1	0	0	0	0	0	2	0	0	0	0	0	0
CCM2L_ENSGALG00000006479	6	1	1	0	0	3	0	0	0	1	1	0	0	0	3	0	0	1	0	0
CCM2_ENSGALG00000005612	2187	2146	2371	1665	1392	1700	934	912	1763	1392	1810	1854	1962	2756	1279	1581	1745	1975	2713	2057
CCNA1_ENSGALG00000017052	3	1	1	1	2	0	2	1	0	1	2	2	1	4	0	2	0	3	2	2
CCNA2	2407	2424	3245	2069	2480	3371	2139	2080	2724	1982	1994	2334	2461	3479	1493	2138	2385	2406	3554	2581
CCNB2	2272	2054	2717	1950	3002	3268	1629	1430	2281	1473	1835	1967	2251	2946	1491	1698	2106	1973	3276	2723
CCNB3	2125	1599	1889	1606	2790	2627	795	762	1841	1011	1776	1439	1728	2150	1304	1349	1805	1712	2066	1931
CCNC	846	994	1363	833	651	1108	1004	1006	1134	810	746	1000	908	1551	552	975	1013	926	1513	1061
CCND1	3409	3560	4852	3001	2884	3285	1354	1231	4244	4290	2936	3565	3057	5180	2117	4134	3660	3396	5115	3673
CCND2	4119	4331	5518	3648	3116	3805	2389	1963	6776	4416	3641	3628	3922	5851	2829	4314	4124	4167	5662	4428
CCND3	897	827	892	765	514	679	261	290	903	608	755	742	1083	1175	586	687	782	845	804	625
CCNDBP1_ENSGALG00000004837	1392	1268	1452	1065	1077	1097	827	694	1288	777	1164	1065	988	1660	852	972	1014	1096	1575	1163
CCNE1	238	251	299	282	202	270	259	231	317	269	193	221	271	410	130	223	273	210	375	283
CCNE2_ENSGALG00000015985	281	206	298	241	287	227	275	192	435	179	212	165	282	360	178	204	245	224	318	220
CCNF_ENSGALG00000009201	843	809	1042	749	789	767	714	633	1163	652	688	684	819	1214	476	700	764	775	1173	863
CCNG1_ENSGALG00000001718	5292	5230	5960	4240	3468	4702	4233	4010	7495	5425	4554	5431	4555	7682	3306	4622	4936	5262	7197	5250
CCNG2_ENSGALG00000010347	836	935	1507	984	906	909	869	845	1270	1016	640	812	880	1584	473	864	895	908	1546	1032
CCNH_ENSGALG00000015641	884	819	1116	804	756	833	641	628	989	590	728	755	799	1334	550	707	848	827	1098	1001
CCNI2_ENSGALG00000023812	309	321	346	265	276	366	223	207	300	189	289	283	291	362	189	256	297	261	400	323
CCNI_ENSGALG00000011457	9571	9282	13905	10861	7507	6879	5449	5063	6412	4713	7408	8929	8574	16801	5179	7946	8871	8567	12542	10554
CCNJL_ENSGALG00000001455	14	6	2	6	3	1	1	1	7	2	8	1	3	7	1	5	2	3	2	4
CCNJ_ENSGALG00000006955	588	637	584	394	732	1161	588	598	529	301	447	453	465	706	355	562	551	555	1073	722
CCNK_ENSGALG00000011138	1569	1529	1883	1288	1329	1665	962	844	1873	1175	1328	1337	1534	2048	1005	1419	1315	1526	2118	1561
CCNL1_ENSGALG00000009699	807	1359	1599	974	619	881	578	737	1349	564	1167	1392	1013	1671	915	1597	1013	1666	1751	1196
CCNL2	1324	2134	2548	1583	1080	1497	985	1301	1846	1050	1572	2024	1400	2582	1353	2176	1628	2174	2912	1980
CCNO_ENSGALG00000028595	52	22	19	21	58	19	3	0	30	16	49	17	14	22	30	5	49	30	19	30
CCNRC01	26	28	59	51	27	30	31	40	39	28	38	24	41	74	19	31	46	45	56	25
CCNT1_ENSGALG00000028977	0	0	0	0	0	0	0	0	0	0	0	0	0	0	0	0	0	0	0	0
CCNT2_ENSGALG00000012207	677	1032	1277	774	711	704	823	961	1278	546	644	737	743	1272	426	813	752	805	1337	782
CCNYL1_ENSGALG00000008485	2485	2385	3166	2113	1591	1991	2604	2083	3080	2076	2095	2378	2354	3573	1503	1994	2219	2191	3269	2481
CCNY_ENSGALG00000007076	782	791	1025	614	528	940	726	658	849	635	686	773	747	1170	502	805	689	848	1103	609
CCP110_ENSGALG00000006925	825	1026	1511	1039	743	920	976	838	1223	799	830	927	1035	1545	566	918	1030	985	1504	1178
CCPG1	5307	5865	7243	4837	3251	3869	5092	4679	6407	4059	4234	5152	4804	7920	3271	5258	6094	5982	8314	6157
CCR10_ENSGALG00000028519	3	0	0	1	1	2	0	0	0	1	1	1	1	0	0	2	1	0	0	0
CCR2	6	33	50	46	2	1	1	47	15	27	1	29	7	93	2	25	26	36	58	58
CCR4_ENSGALG00000011960	5	1	6	5	30	23	11	7	8	5	13	5	12	7	25	8	16	7	2	1
CCR5	2	20	15	18	4	0	0	19	3	14	0	12	4	43	1	8	18	16	20	21
CCR6	0	0	3	0	0	0	0	0	2	0	0	0	1	2	0	0	0	0	0	0
CCR7_ENSGALG00000027572	10	6	13	14	1	3	5	2	8	1	2	6	8	13	2	2	3	2	3	3
CCR8	9	5	11	3	3	7	3	4	6	1	5	6	8	5	1	3	5	4	7	4
CCR8L	4	0	2	3	1	0	1	0	1	0	1	0	1	2	0	0	0	0	0	0
CCR9	1	1	0	0	0	0	0	0	0	0	0	0	0	0	0	0	0	0	0	0
CCRN4L	936	1190	1557	786	741	837	728	614	741	578	1526	1809	818	1293	1339	1459	851	975	1389	1252
CCSAP_ENSGALG00000011084	224	273	403	267	279	413	267	235	358	275	198	256	257	458	176	245	260	243	412	260
CCSER1_ENSGALG00000010392	86	123	144	102	92	66	81	76	77	75	81	99	94	228	76	102	160	130	130	121
CCSER2_ENSGALG00000001870	911	1219	1715	930	593	1110	870	874	1581	1359	999	1188	1179	1590	801	1497	941	1204	1986	1288
CCT2	6170	5793	7501	5132	4385	5639	4168	3900	6099	4546	5023	5540	5551	8383	3646	5285	5271	5367	8393	6056
CCT4	7303	7027	8911	6047	6009	7641	4332	4090	6844	5445	6387	6938	6716	9909	4409	5711	6433	6450	10176	7733
CCT5	6819	6458	8259	5582	5576	7190	4870	4521	6505	5335	5465	6318	6279	9428	4127	5309	5772	6166	9383	6811
CCT6_ENSGALG00000002448	7350	7068	9219	6382	5546	7018	4573	4304	7279	5099	6162	7003	6824	10220	4534	5940	6640	6595	9766	7546
CCT7	9215	7837	10180	7454	7088	8436	4271	3961	7693	6229	7650	7359	7929	11754	5510	6448	7274	7658	10866	8403
CCT8	6307	6351	8180	5327	4755	6461	4821	4567	6642	4953	5130	6084	5949	9248	3635	4960	5804	5891	9532	7139
CCZ1	943	1008	1341	887	669	842	1098	1018	1218	785	787	969	835	1477	540	860	920	949	1440	995
CD101_ENSGALG00000015467	136	102	107	108	155	183	20	25	125	81	154	109	120	124	100	74	104	112	120	88
CD109_ENSGALG00000015910	3276	2105	3847	2028	1035	1702	3555	2371	5198	2463	3023	2387	2321	3203	1702	2221	1936	2258	2679	1594
CD14	30	21	17	22	10	6	2	1	29	44	12	22	13	35	17	14	14	25	24	17
CD151_ENSGALG00000006856	2703	2681	3837	2697	1813	3774	1847	1689	2758	1619	2224	2483	3817	5134	1661	2484	2658	3212	4029	3556
CD164_ENSGALG00000015238	5146	5136	6590	4232	4323	6626	4579	4549	5353	3552	4185	4947	4917	7740	3817	5562	5378	5708	7521	5588
CD180_ENSGALG00000023411	3	1	2	1	0	1	0	1	0	4	0	3	1	3	0	3	7	5	5	3
CD1A1_ENSGALG00000012494	2	10	8	6	3	5	2	1	8	15	10	7	8	12	5	4	8	8	7	12
CD1B	5	40	30	20	6	1	0	13	5	26	7	19	2	58	0	12	26	23	32	40
CD200	24	20	15	10	12	33	15	17	43	16	9	21	22	30	16	27	20	14	21	11
CD200R1	4	27	29	15	4	4	7	28	19	30	5	28	8	51	1	24	13	23	48	30
CD200R1L	1	3	3	0	1	5	3	1	2	6	2	4	6	8	0	1	3	3	7	5
CD226_ENSGALG00000013748	1	1	1	0	2	6	1	2	1	0	2	0	1	5	0	3	2	1	3	4
CD24	4767	1853	2273	1200	5898	5518	4363	1934	3657	629	7696	3622	1405	1016	4520	2306	1571	1304	1630	1192
CD244_ENSGALG00000027074	0	0	0	0	0	0	0	0	0	0	0	0	0	0	0	0	0	0	0	0
CD247	19	29	23	20	11	17	13	9	30	7	22	19	15	18	11	16	23	24	29	17
CD274_ENSGALG00000015032	96	168	142	99	153	319	91	142	118	98	73	118	91	184	62	107	149	126	225	162
CD276_ENSGALG00000001729	2058	1653	1956	1466	1513	1736	898	915	1710	1253	1721	1527	1771	2360	1142	1178	1508	1581	2027	1743
CD28	0	1	0	0	0	1	0	0	0	0	0	0	0	0	0	0	1	1	1	1
CD2AP_ENSGALG00000016720	970	1159	1355	1090	623	1247	728	747	723	803	752	1081	1104	1847	539	933	1158	1034	1713	1640
CD2_ENSGALG00000015463	0	5	1	1	0	1	0	0	12	6	2	4	2	6	0	1	1	2	3	2
CD300A_ENSGALG00000007713	109	117	133	107	88	66	37	46	150	133	105	89	88	163	55	76	106	84	118	115
CD300L-S1	1	1	2	6	0	0	0	2	1	4	1	3	1	2	0	1	1	1	1	0
CD320_ENSGALG00000021688	296	247	289	241	244	230	167	144	340	176	229	206	266	322	188	184	243	238	286	266
CD34_ENSGALG00000001177	65	65	54	88	16	5	19	15	23	28	41	52	53	101	28	94	22	22	177	227
CD36	151	235	318	178	135	98	84	171	188	277	111	236	144	474	105	183	271	304	343	219
CD38	74	55	74	61	56	115	42	52	62	37	64	77	99	74	43	41	57	94	62	30
CD3D	20	15	15	14	10	12	12	10	19	10	12	14	15	20	8	11	19	10	14	10
CD3E	45	26	40	27	55	12	27	8	76	20	35	23	29	35	47	60	31	31	46	27
CD4	2	0	0	1	1	0	1	0	1	0	0	1	1	2	0	0	1	1	0	1
CD40	274	238	244	233	206	171	74	73	215	245	217	195	234	274	169	153	219	199	263	277
CD40LG	0	0	0	0	0	0	0	0	0	0	0	0	0	0	0	0	1	0	0	1
CD44	1998	3007	4912	3324	3943	5692	2557	2684	1775	1902	1739	3131	2500	4975	1676	3685	3336	3832	4924	4264
CD47	6091	5919	5290	3774	2472	3716	4765	3972	6495	3587	4965	4903	4626	6431	2924	3895	4520	4380	7992	6185
CD5	0	4	7	1	3	1	1	2	2	5	5	1	0	2	2	4	6	4	2	6
CD69	0	0	0	0	0	0	0	0	0	0	0	0	0	0	0	0	0	0	0	0
CD72	0	1	0	0	0	0	0	0	1	1	0	0	0	1	0	1	0	2	2	0
CD72_ENSGALG00000002383	1	12	10	4	1	0	0	4	7	5	4	7	1	13	0	8	4	4	14	17
CD79B	0	6	2	2	3	1	0	2	5	2	5	2	1	3	3	4	2	3	3	1
CD80	15	44	53	31	5	3	7	19	22	41	8	41	13	63	9	32	24	26	56	35
CD81	23655	22372	30901	20631	20039	23204	6839	6543	20679	18110	18923	19900	19660	32486	14613	27387	22024	23065	26858	20617
CD82	5383	5556	7851	5947	3520	1958	2563	2524	4949	2993	4772	5711	4225	7757	2743	5017	5043	4462	5042	4248
CD83_ENSGALG00000027133	21	44	73	30	12	6	18	43	14	32	15	48	20	52	18	45	43	49	39	55
CD86	2	1	1	0	0	4	3	1	0	0	0	0	0	1	0	0	0	1	0	0
CD8A_ENSGALG00000015816	6	4	4	2	1	0	2	0	9	1	7	5	4	0	3	0	2	1	1	1
CD8B	2	0	0	0	1	1	0	0	1	1	0	0	0	0	1	0	3	0	0	0
CD93	71	90	47	33	21	27	17	20	141	141	52	56	78	59	41	38	54	72	80	63
CD99L2_ENSGALG00000009075	2095	1749	1597	1298	1760	1279	778	590	1529	1078	1817	1588	1090	1656	1231	1317	1457	1422	1787	1498
CD99_ENSGALG00000024488	11239	11232	14591	10116	7539	16550	7562	7874	7416	9552	8752	10488	11423	16504	5167	8707	9161	9273	14560	11989
CD9_ENSGALG00000017274	1348	986	529	253	362	148	1911	1103	978	450	718	768	267	574	543	528	400	366	1049	710
CDA	124	118	96	99	70	64	48	50	163	58	104	86	72	129	73	108	69	99	135	100
CDADC1_ENSGALG00000017004	162	151	191	190	141	127	168	120	193	115	135	123	183	250	85	110	163	114	242	212
CDAN1_ENSGALG00000009156	754	828	1033	695	588	628	660	565	790	482	684	706	730	1076	473	633	712	713	1147	860
CDC123_ENSGALG00000014038	1248	1225	1687	993	1139	1298	1084	995	1402	913	1003	1146	1117	1860	754	1127	1105	1282	1702	1253
CDC14A	366	360	423	250	228	342	390	313	438	209	248	321	262	474	203	279	295	305	449	374
CDC16	600	811	1034	752	535	705	710	673	859	527	533	654	680	1263	379	656	739	726	1148	838
CDC20B_ENSGALG00000027709	3	3	7	0	2	3	3	0	5	2	0	4	3	7	0	4	7	5	2	5
CDC20_ENSGALG00000009971	1495	1268	1688	1206	1914	2043	1094	937	1476	909	1277	1207	1295	1762	926	992	1299	1319	1800	1512
CDC23_ENSGALG00000007610	978	908	1236	834	860	881	802	777	1232	703	781	786	821	1367	567	756	860	809	1232	900
CDC25A	426	406	550	349	429	468	225	258	529	307	368	392	452	676	279	324	338	429	546	443
CDC26_ENSGALG00000026095	462	252	228	286	416	265	30	20	294	164	340	243	290	332	260	160	273	243	273	322
CDC27_ENSGALG00000000596	2296	2382	3298	2066	1967	2745	2005	1789	2930	1672	1932	2144	2212	3557	1379	2120	2062	2220	3388	2321
CDC2L1	1226	1387	1802	1230	1073	1263	629	688	1577	1244	978	1252	1229	1924	810	1382	1243	1266	1939	1482
CDC34_ENSGALG00000024332	230	202	264	218	228	259	127	150	307	240	155	202	265	355	112	180	209	213	320	302
CDC37L1_ENSGALG00000014448	460	428	565	345	348	476	399	376	491	338	345	373	425	680	223	351	353	377	591	483
CDC40	1396	1396	1862	1220	1184	1554	984	963	1500	860	1188	1240	1275	2003	774	1109	1313	1217	1867	1420
CDC42	11785	11263	15523	10345	8992	12898	9070	8741	11738	9809	9450	10926	11037	17378	6619	10397	10912	10973	15710	12257
CDC42BPA_ENSGALG00000009158	4707	5021	7428	4324	3984	7247	3348	2698	5685	5915	4401	4525	6218	7688	3261	5277	4556	5663	7241	4703
CDC42BPB_ENSGALG00000011432	10839	11693	14390	9234	5892	9894	8108	7584	11439	9254	9652	10693	11281	16470	6717	10229	8412	9897	18085	12715
CDC42EP1_ENSGALG00000026968	5423	4535	4803	4438	4009	3520	1595	1540	3473	2611	4231	3905	4832	6201	2939	3232	4395	4540	4828	4679
CDC42EP3_ENSGALG00000010551	1119	1284	2022	1309	410	1108	1289	1331	2029	1364	1096	1224	1682	2247	1038	1428	1382	1391	1978	1407
CDC42EP4_ENSGALG00000023364	1057	990	1056	808	1163	990	260	302	1033	727	1055	965	940	1273	942	880	1120	1090	1145	1153
CDC42SE2_ENSGALG00000027258	632	603	847	598	576	666	549	510	860	468	607	617	618	916	426	539	610	585	780	557
CDC45_ENSGALG00000001616	1084	1016	1262	782	851	1287	967	834	1366	756	891	943	973	1274	621	804	884	933	1387	956
CDC5L_ENSGALG00000016704	3589	3715	5206	3238	3245	4227	2515	2364	3966	2662	3108	3541	3750	5725	2110	3173	3518	3561	5318	3730
CDC6_ENSGALG00000028716	348	269	267	250	337	355	13	20	296	166	318	235	304	327	231	192	295	241	252	284
CDC73	1777	1923	2788	1629	1601	1907	1436	1355	1880	1557	1514	1725	1655	2800	1117	1792	1652	1814	2620	1950
CDC7_ENSGALG00000006051	204	208	275	192	231	354	190	198	313	157	130	203	193	310	119	184	211	164	305	236
CDCA2_ENSGALG00000000272	530	604	853	488	653	841	544	528	746	448	459	515	539	848	307	445	545	519	809	588
CDCA3	1015	789	912	663	1066	1119	385	362	917	503	844	713	759	954	631	595	855	761	971	841
CDCA4	2041	2431	3261	2188	1896	1983	2305	2249	2959	2369	1763	2060	2097	3713	1398	2271	2471	2744	3203	2491
CDCA7L	2353	2426	3169	2028	1393	2208	1706	1658	2896	2180	1838	2172	2301	3592	1460	2332	2172	2371	2950	2053
CDCA7_ENSGALG00000010829	1502	1602	2085	1174	1336	1294	1209	1150	1985	1009	1200	1346	1175	2192	826	1006	1270	1327	2142	1218
CDCA8_ENSGALG00000022145	0	0	0	0	0	0	0	0	0	0	0	0	0	0	0	0	0	0	0	0
CDCP1_ENSGALG00000011882	702	512	652	401	244	169	666	373	886	143	654	447	478	497	433	403	446	351	573	475
CDCP2_ENSGALG00000010752	13	8	16	13	7	5	2	4	5	4	12	9	6	11	6	9	8	5	11	12
CDD	0	0	0	0	0	0	0	0	0	0	0	0	0	0	0	0	0	0	0	0
CDH1	153	151	145	146	165	83	31	36	134	65	114	120	75	264	117	137	107	188	149	149
CDH1-A	2221	1897	2345	1785	2062	2167	1090	947	1920	1338	1871	1760	1894	2752	1381	1591	1813	1884	2630	2078
CDH10	4	1	6	7	28	9	9	7	7	7	7	2	2	2	0	4	10	2	6	8
CDH11	57693	69772	79863	49847	52810	70701	41769	44480	42513	46928	49568	61953	49942	83223	33702	61796	61159	66275	76911	52877
CDH12_ENSGALG00000012941	33	20	40	24	11	16	16	13	25	12	21	13	24	48	9	15	6	11	29	26
CDH13	3864	4762	6876	4270	1824	4717	3064	3614	5105	4900	3437	4219	6250	7771	2712	4415	5138	5991	6216	4212
CDH17	57	69	97	70	14	15	49	49	52	43	44	72	54	112	22	66	47	51	138	109
CDH18_ENSGALG00000012942	26	34	82	49	285	164	26	33	33	64	37	28	46	70	11	49	56	78	45	20
CDH19	61	17	15	3	17	14	14	5	55	11	33	6	4	6	12	4	4	5	8	2
CDH2	2354	3041	4727	2922	658	1473	1122	1589	1378	2695	2086	2925	3149	4594	1472	2760	2253	2642	4993	3186
CDH20	173	195	686	482	1017	900	230	259	21	19	251	401	151	405	251	248	204	252	177	197
CDH22_ENSGALG00000007211	20	7	27	29	26	3	17	6	50	7	33	22	16	17	19	9	10	8	12	3
CDH3_ENSGALG00000026291	623	475	545	520	667	104	118	103	726	417	548	414	244	691	633	712	516	543	597	606
CDH4	4346	3516	2210	1446	2253	1143	1589	1154	1115	858	3081	3176	922	2007	1590	2695	2227	2042	4597	3112
CDH5	37	37	22	32	17	22	24	45	35	71	27	73	22	47	22	20	13	24	57	56
CDH6	172	293	281	161	291	315	89	110	411	777	155	253	300	400	96	400	250	307	346	198
CDH7	496	694	1264	810	217	452	490	597	875	587	489	615	904	1626	364	616	808	895	1017	688
CDH8	197	447	648	442	1031	801	245	431	85	64	220	492	266	730	196	706	265	305	1051	699
CDH9_ENSGALG00000012923	13	3	11	5	49	21	4	2	0	0	7	4	3	5	6	4	20	8	20	7
CDHR1	17	5	7	8	8	0	4	3	11	3	1	0	2	2	3	1	5	1	1	1
CDHR2_ENSGALG00000003285	14	25	26	12	19	11	10	5	16	7	17	17	10	22	10	5	11	14	25	16
CDHR3_ENSGALG00000008109	15	17	32	19	10	13	13	8	33	8	13	15	15	25	15	22	13	14	22	20
CDHR4_ENSGALG00000025992	117	78	69	49	74	35	11	16	113	61	78	60	52	79	70	88	71	72	78	80
CDHR5_ENSGALG00000005059	2	0	0	0	0	0	0	0	0	0	1	0	0	0	0	0	1	3	0	1
CDK1	2569	2480	3383	2250	2871	3812	2087	1983	2685	1911	2254	2551	2722	3717	1569	2314	2819	2399	3644	2886
CDK10_ENSGALG00000006144	567	455	541	427	543	479	211	201	410	297	460	377	440	617	314	312	381	404	566	454
CDK12_ENSGALG00000001731	2425	2159	2457	1788	1915	2292	1247	1020	2348	1623	2080	1802	2121	2929	1595	1908	1898	1990	2854	2186
CDK13_ENSGALG00000012316	2498	2396	3083	2051	2167	3109	1666	1449	3092	2262	2036	2236	2316	3518	1519	2325	2173	2413	3462	2309
CDK14_ENSGALG00000009062	2454	3140	4255	2819	1335	2970	1438	1572	2736	2397	2197	2904	3169	4929	1449	2523	2288	2620	3764	2819
CDK15_ENSGALG00000008428	28	11	8	8	2	5	16	14	27	15	17	19	11	12	10	6	6	8	23	12
CDK17_ENSGALG00000011456	1318	1490	2009	1245	1194	1804	1554	1496	1597	1092	1360	1516	1571	2065	917	1319	1403	1698	2099	1623
CDK18_ENSGALG00000000692	819	696	872	761	624	904	296	269	766	723	719	602	831	1006	491	604	773	722	949	892
CDK19_ENSGALG00000015051	2117	2206	3917	2434	2570	3039	1858	1643	2247	1558	1945	2119	2520	3936	1437	2160	2273	2252	3128	2244
CDK2	0	0	0	0	0	0	0	0	0	0	0	0	0	0	0	0	0	0	0	0
CDK2AP1_ENSGALG00000003410	2216	1668	2768	1839	1811	1929	2759	1867	1956	1362	1654	1523	1759	2835	1238	1645	1631	1488	2221	1825
CDK3	122	92	100	112	138	120	10	14	81	42	97	99	92	104	83	49	94	86	113	104
CDK5	0	0	0	0	0	0	0	0	0	0	0	0	0	0	0	0	0	0	0	0
CDK5R2_ENSGALG00000025729	20	11	8	9	12	10	5	2	13	15	15	19	15	15	18	7	5	10	11	10
CDK5RAP1_ENSGALG00000006738	1030	1040	1144	810	688	702	477	550	1042	636	774	775	882	1357	613	766	925	954	1275	896
CDK5RAP2_ENSGALG00000006971	1328	1709	2087	1338	2577	3001	1566	1654	1885	1143	1325	1752	1257	1947	888	1669	1106	1382	2251	1571
CDK5RAP3	1614	1255	1251	922	1033	970	247	243	1090	592	1348	1046	1032	1377	944	897	1001	1045	1451	1156
CDK6	4643	4109	7627	4570	9496	12017	6450	4026	6747	3885	4902	4203	6750	8296	4318	6057	5571	7093	6467	3784
CDK7_ENSGALG00000014790	563	543	671	539	515	554	531	495	538	395	478	539	574	739	326	513	550	511	682	640
CDK8_ENSGALG00000017104	568	560	704	449	408	649	406	353	699	417	487	536	464	762	338	508	503	521	846	637
CDK9	1190	1110	1297	959	961	978	463	512	1155	898	952	980	991	1658	741	822	961	1050	1489	1106
CDKAL1_ENSGALG00000012677	1011	856	1253	819	796	987	707	658	1015	710	787	852	815	1379	594	850	904	860	1241	982
CDKL1_ENSGALG00000012295	172	136	183	166	109	118	152	120	173	116	134	124	158	212	93	109	144	132	198	185
CDKL2_ENSGALG00000010119	7987	4499	4114	2094	1801	1946	5163	3236	4239	1048	5720	3993	2284	2792	2899	2278	2231	2322	3669	2472
CDKL5_ENSGALG00000016529	207	303	311	224	523	544	172	207	382	329	209	235	334	407	217	346	318	307	552	391
CDKN1A_ENSGALG00000028318	1907	1572	1698	1460	1153	1738	441	451	2199	2050	1853	1659	1794	2232	1459	1315	1803	2100	1889	1956
CDKN1B	2801	2271	2709	2374	2201	2274	1195	1154	2447	1733	2123	2044	2344	3397	1413	2233	2063	2072	3011	2652
CDKN2A	88	94	151	125	21	80	33	59	38	134	78	107	159	210	50	68	129	138	185	223
CDKN2AIP_ENSGALG00000010661	1924	1543	1937	1264	1408	1371	690	664	1816	972	1634	1484	1339	2021	1148	1126	1348	1514	1992	1357
CDKN2B_ENSGALG00000026137	39	26	62	43	8	57	8	11	68	368	41	43	124	63	32	39	49	53	33	36
CDKN2C_ENSGALG00000010537	421	287	511	327	868	1111	140	134	405	213	435	289	565	518	216	220	416	373	274	266
CDKN3	341	270	341	222	385	400	167	165	290	170	306	253	292	317	179	186	256	244	340	287
CDO1_ENSGALG00000002358	1042	732	864	608	1535	1559	525	383	890	632	789	609	909	1101	738	815	1103	1061	962	720
CDON_ENSGALG00000000939	5246	4445	4081	3369	3862	1737	1271	1017	4846	2560	4714	3368	2903	4136	2676	2623	3519	3077	3646	3196
CDR2L_ENSGALG00000026295	1137	1019	1245	938	825	850	699	588	1111	670	851	840	957	1411	628	692	915	899	1273	1014
CDR2_ENSGALG00000025743	1497	1537	2013	1370	1069	1264	1445	1201	2084	1254	1383	1469	1551	2321	1007	1426	1501	1535	2053	1515
CDS1_ENSGALG00000011227	159	105	113	78	88	105	141	104	117	52	119	110	109	177	105	107	72	92	161	124
CDS2_ENSGALG00000000165	3054	2763	3544	2439	2498	3290	1909	1617	2659	1949	2365	2434	2799	4094	1648	2410	2631	2696	4133	2915
CDT1_ENSGALG00000013784	1051	727	901	649	1001	887	182	175	942	516	955	676	776	1002	610	574	665	797	780	675
CDV3_ENSGALG00000011713	8401	8528	11505	7027	5880	9974	7013	6248	9325	7226	7590	8477	8312	12997	5534	8045	7360	7984	12288	8705
CDX1	1	2	1	0	1	0	0	0	0	0	0	3	2	0	2	0	0	0	1	1
CDX2	0	0	0	0	0	0	0	0	0	0	0	0	0	0	0	0	0	0	0	0
CDX4	0	0	0	0	0	0	0	1	0	0	0	0	0	0	0	0	1	0	0	0
CDYL2_ENSGALG00000012978	755	849	1110	700	810	925	798	679	835	613	646	788	729	1047	480	828	877	875	1076	824
CEBPA	0	0	0	0	0	0	0	0	0	0	0	0	0	0	0	0	0	0	0	0
CEBPB	2885	3075	2410	2700	1349	1492	316	386	2040	2188	2782	2575	2944	2662	1934	2082	3001	2588	2830	3826
CEBPG	2629	2720	3689	2608	1949	2056	1909	1688	2772	1822	2275	2345	2643	3719	1490	1938	2818	2601	3457	2790
CEBPZ	1784	1837	2350	1595	1419	1917	873	887	2006	1642	1554	1770	1938	2817	1163	1811	1792	1848	2627	1952
CECR1_ENSGALG00000013031	113	130	120	72	55	121	61	68	105	82	74	94	87	225	58	81	85	103	265	196
CECR2	282	253	273	267	225	293	224	165	387	234	292	231	344	343	254	229	295	335	334	344
CECR5_ENSGALG00000013026	449	466	572	442	401	542	380	350	649	444	344	362	503	723	265	379	417	472	780	554
CECR6_ENSGALG00000027408	0	0	0	1	0	0	0	0	1	0	1	0	1	0	0	0	0	0	3	0
CEL	0	1	1	0	0	0	0	0	1	0	0	0	0	0	1	0	0	1	0	0
CELA1	0	0	0	0	0	0	0	0	1	0	0	0	0	0	1	0	0	0	0	0
CELA2A	14	0	4	5	2	2	11	3	19	1	16	7	3	1	6	1	8	4	3	2
CELF1	2359	2762	3656	2207	2009	2750	1716	1784	2827	2412	2189	2466	2547	3831	1516	2750	2240	2491	3776	2549
CELF2_ENSGALG00000006713	103	121	310	235	467	460	56	67	110	118	78	95	207	621	67	176	142	175	171	148
CELF3_ENSGALG00000028478	35	35	28	24	20	18	4	6	48	27	32	27	33	32	23	17	30	33	30	30
CELF4_ENSGALG00000002413	4	4	6	0	19	29	2	1	9	3	5	3	3	9	8	3	8	6	4	4
CELF5_ENSGALG00000026716	75	74	128	114	106	36	32	29	122	47	64	69	85	144	84	75	75	67	77	79
CELSR1_ENSGALG00000013399	836	675	1186	855	583	608	351	301	806	557	776	647	1130	1353	605	814	655	643	886	674
CELSR2_ENSGALG00000028616	0	0	0	0	0	0	0	0	0	0	0	0	0	0	0	0	0	0	0	0
CELSR3_ENSGALG00000005730	358	235	286	235	219	226	146	98	413	214	290	199	326	370	215	238	264	263	256	243
CEMIP_ENSGALG00000006413	114	81	105	73	168	294	83	76	112	288	95	78	82	133	113	89	225	312	96	79
CEND1	3	1	2	1	6	2	0	0	1	2	2	0	0	1	2	0	0	0	4	1
CENPA	158	80	74	81	149	126	10	10	119	80	142	83	101	109	83	59	108	90	107	104
CENPC1	476	478	651	455	525	562	423	424	569	383	429	416	466	703	279	417	439	435	692	450
CENPE_ENSGALG00000013208	1508	1630	2287	1326	1626	2096	1615	1342	2426	1259	1337	1499	1795	2225	957	1512	1475	1501	2312	1535
CENPF	1358	1606	2542	1408	1479	2550	1417	1318	2221	1301	1230	1508	1792	2298	748	1887	1450	1532	2682	1634
CENPH_ENSGALG00000014788	670	599	659	554	636	745	415	383	653	369	507	502	520	690	328	421	545	464	836	686
CENPI_ENSGALG00000005038	646	673	905	573	725	1002	582	565	685	408	468	568	614	833	343	441	623	623	920	649
CENPJ_ENSGALG00000017148	179	207	242	167	179	225	179	151	217	132	124	156	213	325	69	206	205	152	252	212
CENPK_ENSGALG00000014753	796	770	1232	775	680	879	656	700	943	484	667	698	907	1255	438	677	763	693	1110	838
CENPL	385	382	515	330	425	539	264	237	401	308	312	306	375	476	210	285	352	315	492	396
CENPM_ENSGALG00000011914	216	226	324	247	299	343	194	152	289	183	203	235	252	379	140	202	229	251	368	278
CENPN	428	461	619	387	421	619	354	448	517	376	305	397	485	638	264	418	499	421	696	512
CENPO_ENSGALG00000016609	404	428	526	360	402	500	311	296	414	300	350	396	421	566	231	311	400	407	612	433
CENPP_ENSGALG00000004687	512	472	525	330	403	587	408	410	369	302	324	445	396	570	223	363	396	359	555	422
CENPQ	572	548	645	484	524	662	439	485	582	362	396	511	513	719	304	452	480	471	656	536
CENPT	853	846	1033	714	823	984	619	555	902	576	774	786	763	1244	559	657	800	794	1167	857
CENPU	282	297	380	240	228	369	236	198	235	198	233	247	260	403	145	203	271	251	374	299
CENPV_ENSGALG00000004503	135	171	167	156	130	200	62	77	121	123	121	187	119	201	71	112	149	158	256	204
CENPW	389	446	595	453	581	785	342	433	366	424	319	458	446	631	229	532	546	478	753	533
CEP104_ENSGALG00000000978	1257	1586	1548	1229	737	983	817	970	1239	914	954	1227	1198	2027	670	1047	1376	1373	1970	1497
CEP112	220	239	307	236	146	208	163	133	236	173	184	182	267	324	129	201	221	210	316	255
CEP120_ENSGALG00000005368	813	724	1040	609	721	774	694	551	787	526	662	768	690	1127	428	669	641	682	1083	701
CEP126_ENSGALG00000017190	11	18	39	31	18	42	8	11	18	28	10	18	31	56	10	36	27	28	24	15
CEP128_ENSGALG00000010562	125	146	251	133	114	193	147	110	198	154	125	151	160	201	86	153	177	180	233	146
CEP131_ENSGALG00000006895	1533	1246	1589	1416	1209	866	456	387	1822	940	1439	1140	1370	2049	1162	1233	1385	1421	1633	1407
CEP135_ENSGALG00000013776	292	275	405	252	264	357	306	294	375	272	241	267	292	376	157	257	280	274	417	292
CEP152_ENSGALG00000005642	321	345	406	278	249	287	248	214	634	399	262	277	272	503	206	331	311	295	537	358
CEP162_ENSGALG00000015836	199	296	413	295	190	228	259	237	397	223	204	270	274	485	159	332	309	308	447	329
CEP164_ENSGALG00000007310	748	807	975	675	613	647	440	382	844	515	723	689	724	1128	524	654	665	693	1098	815
CEP170B_ENSGALG00000011639	1786	1876	2725	1954	1192	1768	1432	1148	2590	1605	1799	1698	2267	3015	1277	1802	1704	1776	2541	1802
CEP170_ENSGALG00000010733	3212	3811	5006	3282	3243	3620	3556	2995	3567	2671	3018	3417	3467	5237	2328	3789	3934	4072	5994	4314
CEP19	200	136	232	170	157	134	156	123	148	71	145	131	152	226	95	122	167	156	192	122
CEP192_ENSGALG00000013880	759	787	813	508	640	801	723	588	1075	481	706	663	683	913	514	627	598	683	1085	689
CEP250_ENSGALG00000001775	464	585	721	490	392	568	368	345	686	372	388	494	505	703	306	602	490	429	778	499
CEP290_ENSGALG00000011177	545	663	888	525	631	919	547	522	812	457	452	578	687	991	376	608	618	651	869	611
CEP295_ENSGALG00000022715	683	717	969	701	612	770	534	460	815	455	545	587	759	1054	404	653	635	613	929	694
CEP350_ENSGALG00000003955	1528	1339	1761	1036	1099	1523	996	790	2247	1512	1228	1233	1420	1878	923	1549	1098	1370	1925	1163
CEP41	262	221	281	228	205	220	156	125	246	155	186	193	199	355	145	201	175	206	302	242
CEP44_ENSGALG00000020201	292	289	414	286	238	263	278	256	374	190	208	303	277	466	200	248	276	266	430	324
CEP55_ENSGALG00000006639	211	258	307	225	207	392	228	236	266	192	182	270	235	364	129	237	247	275	326	257
CEP57L1_ENSGALG00000015283	4	11	6	10	9	7	9	6	9	5	12	5	11	11	4	9	8	4	8	11
CEP57_ENSGALG00000017201	353	339	484	320	266	306	316	282	506	370	282	299	336	546	200	373	308	339	514	340
CEP63_ENSGALG00000006632	578	451	609	485	466	390	324	230	608	356	479	454	533	652	299	318	443	396	601	493
CEP68_ENSGALG00000008787	1411	1043	1065	859	1430	871	514	445	999	593	1172	870	775	1016	834	809	751	795	1263	1180
CEP70_ENSGALG00000012087	784	815	1005	669	546	555	533	504	839	474	625	669	753	1142	429	536	726	638	1076	880
CEP76_ENSGALG00000013858	149	167	210	177	145	176	177	178	242	98	122	135	131	226	117	137	154	182	286	217
CEP78_ENSGALG00000015179	375	400	512	330	274	386	327	349	621	270	312	396	365	571	223	366	367	320	566	383
CEP83_ENSGALG00000019336	315	263	391	271	234	291	225	177	207	131	209	278	322	479	208	294	299	252	415	350
CEP85L_ENSGALG00000014892	559	603	846	538	410	470	608	449	504	390	517	550	501	812	380	532	517	541	830	609
CEP85_ENSGALG00000021697	556	507	570	495	500	426	379	313	667	368	402	405	503	760	257	374	409	453	625	503
CEP89_ENSGALG00000004756	656	657	838	615	481	639	449	443	594	431	472	634	577	940	350	655	642	548	977	647
CEP95_ENSGALG00000003540	360	360	602	410	412	406	322	289	506	231	326	328	358	611	222	346	407	360	474	345
CEP97_ENSGALG00000015342	350	339	409	301	252	367	274	245	499	357	261	253	310	514	168	242	300	278	475	361
CEPT1	792	758	1037	805	627	747	610	537	889	613	601	652	757	1165	394	647	798	669	1010	885
CER1	1	1	0	1	0	0	0	0	0	0	0	0	0	0	0	0	0	1	0	0
CERCAM_ENSGALG00000004986	4154	4054	4316	4178	2073	2113	1194	1247	3159	2949	3176	3156	3982	5770	2543	3447	4021	3465	4587	4415
CERK	889	896	1324	782	656	837	861	753	1183	625	884	902	877	1445	763	1012	907	968	1186	888
CERKL_ENSGALG00000008910	760	1282	1464	866	407	533	722	1145	1972	2275	615	980	1011	1775	510	1280	1335	1435	1813	1107
CERS1	578	252	175	107	176	176	225	104	231	70	381	223	149	132	228	117	144	107	200	117
CERS3_ENSGALG00000014624	24	34	42	23	67	53	37	21	19	11	21	26	17	76	18	35	24	41	37	29
CERS5_ENSGALG00000006184	1977	1799	2215	1652	1691	2023	1216	1058	2007	1350	1656	1645	1780	2633	1099	1393	1759	1780	2571	2078
CERS6_ENSGALG00000010902	426	355	655	380	868	466	508	377	482	245	317	362	248	497	281	547	509	459	904	702
CETN1	1398	1468	1829	1192	951	1097	1392	1226	1499	1060	1188	1431	1184	1924	778	1495	1416	1339	1794	1410
CETN2	1081	967	1369	866	763	1068	798	802	1188	720	814	914	973	1494	628	943	873	915	1359	972
CETN3_ENSGALG00000014648	470	430	649	434	354	494	413	386	542	345	348	417	396	685	298	502	489	408	667	530
CETP	1	3	0	2	1	0	4	1	1	0	0	1	1	3	1	0	2	1	2	2
CFAP221_ENSGALG00000012100	7	12	3	3	2	5	4	7	21	4	3	3	3	6	5	1	3	6	5	9
CFAP43_ENSGALG00000008392	55	69	101	82	51	58	84	50	121	38	46	69	58	114	35	84	85	70	114	86
CFAP44_ENSGALG00000019232	909	801	1389	821	580	615	906	609	1070	420	729	802	892	1555	495	890	837	1010	987	635
CFAP45_ENSGALG00000014229	0	0	0	0	0	0	0	0	0	0	0	0	0	0	0	0	0	0	0	0
CFAP47_ENSGALG00000016268	8	5	6	3	4	3	5	6	6	1	3	8	4	4	3	4	6	3	6	5
CFAP52_ENSGALG00000001261	6	3	6	0	4	4	3	0	4	5	3	0	1	5	2	5	0	4	4	5
CFAP54_ENSGALG00000011459	5	13	13	8	7	1	9	9	17	6	5	11	7	8	4	9	3	8	12	9
CFAP57_ENSGALG00000009902	29	42	42	22	20	37	10	11	30	23	30	32	33	38	16	33	26	23	39	25
CFAP58_ENSGALG00000008417	4	8	12	7	2	8	5	3	8	5	6	12	7	13	5	16	10	7	21	15
CFAP61_ENSGALG00000008416	60	57	79	53	50	78	6	7	70	63	56	50	60	99	33	72	62	63	83	73
CFAP69_ENSGALG00000009026	36	43	31	14	12	8	21	20	55	19	32	32	13	11	13	27	28	14	59	35
CFAP70_ENSGALG00000002551	37	26	53	43	20	22	23	25	29	12	29	22	49	75	15	24	39	38	50	25
CFAP74_ENSGALG00000001288	17	23	35	16	11	9	15	14	39	9	16	18	21	26	15	18	20	22	26	23
CFAP97_ENSGALG00000010611	897	820	1196	821	788	987	724	643	1127	680	762	841	778	1256	523	719	809	745	1339	1012
CFAP99_ENSGALG00000015685	3	11	5	7	2	11	5	1	3	4	1	5	10	8	4	7	7	6	17	13
CFC1B	20	32	23	29	42	13	18	16	37	10	19	40	16	29	6	27	19	6	34	45
CFDP1	1715	1286	1469	1263	1425	1242	574	491	1406	960	1381	1188	1421	1904	1050	1138	1248	1237	1717	1498
CFD_ENSGALG00000027497	408	383	573	567	199	122	34	42	328	158	311	341	198	563	85	116	304	266	235	295
CFI	8	10	24	14	9	9	5	9	18	10	9	6	6	21	5	15	11	17	16	6
CFL2_ENSGALG00000010027	6141	7119	10535	6967	5123	8698	4766	4885	8368	9497	5447	7246	8304	12030	3945	7595	6917	6818	10650	7621
CFLAR	688	885	1174	827	544	967	697	691	810	726	561	693	871	1261	411	664	839	778	1117	878
CFTR	3	4	6	2	7	11	1	2	3	1	2	4	3	4	3	0	1	4	0	7
CFTR_ENSGALG00000009324	3	4	6	2	7	10	0	2	3	1	2	4	3	4	3	0	1	4	0	5
CGA	1	0	0	0	0	0	0	0	1	3	0	1	2	2	1	0	0	1	1	1
CGNL1_ENSGALG00000004294	203	231	306	185	139	195	275	205	331	216	181	191	162	269	115	226	206	190	418	318
CGNRH-R	2	3	3	4	0	2	0	1	3	2	2	0	4	1	3	4	3	2	4	4
CGN_ENSGALG00000000920	117	93	68	85	93	49	16	20	90	35	119	70	76	111	75	91	83	80	124	103
CGRRF1_ENSGALG00000012206	207	150	225	195	145	198	184	168	210	162	173	160	184	281	109	153	178	157	273	188
CGTHBA_ENSGALG00000007456	570	521	696	471	470	535	308	286	600	359	482	488	494	768	354	395	480	488	675	504
CGT_ENSGALG00000012018	15	18	18	11	79	54	18	14	17	9	19	12	5	10	13	12	15	15	8	13
CH25H	23	48	45	65	42	20	25	44	13	17	23	39	28	97	14	79	55	57	50	74
CHAC1	4636	8633	7490	5262	5300	1481	3341	3312	6742	1386	5141	5818	3921	4434	2907	3778	7382	5631	5662	6174
CHAC2	104	82	115	82	69	98	114	92	84	71	79	89	127	148	73	61	114	73	136	104
CHADL	910	453	345	156	177	88	274	216	1931	319	593	379	398	243	813	387	517	378	347	247
CHAD_ENSGALG00000019761	1702	1177	861	410	577	561	603	554	982	722	983	775	882	538	1226	805	975	821	722	380
CHAF1A_ENSGALG00000001126	1329	1221	1518	1001	1168	1359	868	777	1424	923	1060	1079	1160	1709	780	990	1030	1158	1691	1181
CHAF1B	1760	1936	3214	1831	1566	2923	1622	1611	2044	1047	1508	1711	2394	3733	1401	2282	1862	2138	2592	1594
CHAMP1_ENSGALG00000016813	2144	1907	2558	1835	1796	2136	1667	1446	2413	1526	1777	1750	2174	3068	1401	1774	1925	1973	2849	2049
CHAT	0	0	0	0	0	0	1	0	0	0	1	0	0	0	0	0	0	0	0	0
CHAT1	0	0	0	0	0	0	0	0	0	1	0	0	0	0	0	0	0	1	0	0
CHAT2	0	0	0	0	0	0	0	0	0	1	0	0	0	0	0	0	0	1	1	0
CHCHD10_ENSGALG00000028810	524	231	245	223	343	267	87	65	189	269	361	173	282	310	212	224	234	211	295	319
CHCHD1_ENSGALG00000028809	664	520	638	493	507	587	273	267	630	455	541	510	570	854	370	484	543	522	716	586
CHCHD2_ENSGALG00000002495	7546	4953	5088	4367	5620	5910	1959	1693	5806	4295	5853	4495	4971	6307	4309	3769	4943	4945	5749	5650
CHCHD3_ENSGALG00000006489	3251	2912	3585	2263	2194	2322	1962	1798	3433	2004	2742	2975	2671	4114	2074	2498	2563	2781	3768	2700
CHCHD4	491	488	572	350	280	425	324	331	515	400	401	488	420	709	257	397	369	412	601	419
CHCHD6_ENSGALG00000006056	1593	1193	1582	1218	1077	962	781	604	1425	815	1408	1161	1268	1955	1063	1044	1150	1157	1645	1365
CHD-Z_ENSGALG00000014642	1424	1741	2292	1383	1108	1757	1055	1097	2153	1383	1327	1500	1578	2590	901	1692	1448	1730	2434	1634
CHD1L_ENSGALG00000015038	321	335	491	325	356	347	206	199	410	185	260	255	253	485	179	248	272	306	422	309
CHD2	3134	3091	3473	2709	2480	2328	2179	1682	4463	2115	2791	2560	2572	3562	1883	2711	2548	2517	3775	3029
CHD4_ENSGALG00000013565	12891	12809	18737	12282	12462	15737	6459	5771	16808	10129	12303	12443	14692	20919	8945	13172	12777	13837	19133	13180
CHD5_ENSGALG00000000747	2459	2140	2538	2263	2404	2350	647	539	1774	1164	2107	1761	2257	3042	1675	1857	1990	2000	2705	2253
CHD6_ENSGALG00000021511	3256	3250	4593	2958	2945	3736	1589	1538	4539	3164	3185	2978	3542	4953	2418	3225	3371	3646	4496	3049
CHD7	360	333	231	178	129	334	177	166	532	307	292	329	271	319	159	301	187	245	458	325
CHD9_ENSGALG00000003719	2556	2719	3957	2033	1873	2815	2713	2438	3820	2082	2614	2564	2766	3880	1866	2767	2354	2888	3873	2390
CHDH_ENSGALG00000005363	426	366	506	379	291	143	386	271	379	266	337	357	289	573	244	341	318	257	456	344
CHDZ_ENSGALG00000027895	0	0	0	0	0	0	0	0	0	0	0	0	0	0	0	0	0	0	0	0
CHEK2	153	317	280	235	139	173	144	203	258	128	132	213	210	364	87	181	258	222	364	289
CHERP	3073	2726	3563	2631	2529	2736	1584	1431	2927	2031	2593	2434	2648	4001	1861	2245	2644	2673	3518	2796
CHFR_ENSGALG00000002180	2414	2332	2763	1841	2276	4472	2062	2073	2422	1591	2042	2063	2510	3228	1404	2112	2135	2243	3226	2168
CHGA_ENSGALG00000010820	30	31	24	23	7	6	9	5	18	13	14	24	20	47	14	34	24	33	27	19
CHGB_ENSGALG00000009155	6193	4388	6874	4612	11843	5863	4323	2346	3606	1684	4376	3854	5074	6533	7303	5092	4989	5042	6207	6235
CHIA	51	48	57	51	427	897	44	51	17	14	26	41	81	79	19	41	183	195	47	41
CHIC1	396	420	525	360	200	276	307	285	509	281	288	333	369	624	195	268	272	323	531	354
CHIC2_ENSGALG00000013931	688	706	1046	747	548	797	610	507	770	537	566	614	784	1264	400	766	751	795	968	702
CHID1_ENSGALG00000006830	337	308	416	278	239	248	234	206	178	109	239	333	221	433	134	299	258	246	377	334
CHIR-A2	0	0	0	0	0	0	0	0	0	0	0	0	0	0	0	0	0	0	0	0
CHIR-A2_ENSGALG00000027092	0	0	0	0	0	0	0	0	0	0	0	0	0	0	0	0	0	0	0	0
CHIR-AB1	0	0	0	0	0	0	0	0	0	0	0	0	0	0	0	0	0	0	0	0
CHIR-AB3	0	0	0	0	0	0	0	0	0	0	0	0	0	0	0	0	0	0	0	0
CHIR-B2	0	0	0	0	0	0	0	0	0	0	0	0	0	0	0	0	0	0	0	0
CHIR-B3	0	0	0	0	0	0	0	0	0	0	0	0	0	0	0	0	0	0	0	0
CHIR-B4	0	0	0	0	0	0	0	0	0	0	0	0	0	0	0	0	0	0	0	0
CHIR-B5	0	0	0	0	0	0	0	0	0	0	0	0	0	0	0	0	0	0	0	0
CHIR-IG1-5	0	0	0	0	0	0	0	0	0	0	0	0	0	0	0	0	0	0	0	0
CHIR-IG1-5_ENSGALG00000027846	0	0	0	0	0	0	0	0	0	0	0	0	0	0	0	0	0	0	0	0
CHKA_ENSGALG00000006917	1518	1808	1840	1099	768	1289	1346	1430	2059	681	1387	1647	1455	1962	1307	1917	1576	2093	2528	1942
CHL1_ENSGALG00000007911	1322	520	363	196	288	109	516	215	443	66	961	516	175	115	355	241	167	165	148	102
CHM	1255	1352	1872	1111	994	1362	1182	1247	1623	1112	1020	1374	1180	1937	807	1261	1239	1357	1944	1312
CHMP1A	1930	1478	1820	1348	1488	1504	748	668	1480	1092	1414	1333	1344	2123	1061	1094	1280	1313	1842	1561
CHMP1B	1822	1836	2404	1570	1425	1980	1118	1139	1757	1427	1522	1732	1702	2643	1084	1620	1671	1708	2663	2014
CHMP2A	0	0	0	0	0	0	0	0	0	0	0	0	0	0	0	0	0	0	0	0
CHMP2B_ENSGALG00000015496	1755	1656	2333	1481	1442	1721	1675	1553	2148	1460	1451	1584	1524	2650	1017	1645	1512	1590	2453	1731
CHMP4B	3832	3537	4552	3291	2700	3944	1682	1678	3675	2845	3275	3316	3829	5115	2341	3356	3313	3430	4670	3726
CHMP4C_ENSGALG00000015788	206	214	213	164	40	95	116	96	101	85	184	178	179	210	84	75	96	94	248	260
CHMP5	1374	1428	2049	1244	1118	1454	849	836	1314	1044	1148	1277	1350	2212	835	1352	1346	1370	2030	1601
CHMP6_ENSGALG00000026428	1673	1358	1729	1257	1321	1350	835	779	1541	918	1446	1306	1290	2030	1022	1095	1318	1248	1888	1463
CHMP7	2328	2069	2919	2017	2302	2463	1285	1085	2085	1573	1969	1962	2088	3240	1367	1826	1960	2034	2760	2365
CHN1	962	837	878	593	533	690	790	649	1104	514	801	835	636	1036	662	813	808	739	1080	825
CHN2_ENSGALG00000011164	695	850	1574	960	803	1762	537	692	583	761	660	917	1470	1709	536	899	961	1313	1021	764
CHODL_ENSGALG00000015720	13518	16428	21469	16312	18678	8910	6756	7354	5574	5384	10288	15727	8831	24026	7277	15521	13452	12547	17706	15346
CHORDC1	1003	1199	1807	1183	993	1705	937	1038	1231	1116	889	1128	1129	1973	692	1373	1155	1250	1908	1302
CHP1	3851	4227	4216	2799	3153	5284	3033	3236	3315	2701	2958	4222	3006	4386	1880	2979	3189	3222	7235	5617
CHPF2_ENSGALG00000013359	3731	3267	3750	2698	2498	2594	1676	1627	3616	2612	2725	2749	2617	4266	2008	2344	2627	2641	4184	3096
CHPF_ENSGALG00000011246	4318	2893	3107	2338	2318	1944	1114	920	3636	1639	3752	2720	2690	3739	2938	2267	2665	2901	3613	3005
CHPT1_ENSGALG00000012769	915	1096	1550	1069	831	1185	969	1031	985	868	706	994	1128	1884	533	911	1048	943	1549	1130
CHRAC1_ENSGALG00000028342	959	751	988	741	803	722	737	571	791	606	753	730	758	1102	492	686	746	670	1059	822
CHRD	459	401	667	636	341	256	118	119	830	527	422	371	578	1052	376	553	765	684	583	563
CHRDL1	2687	1504	924	391	1110	549	3780	2037	1506	352	1760	1246	751	649	2398	1161	1600	1421	1908	1063
CHRDL2_ENSGALG00000017308	732	443	836	464	2743	2025	648	401	887	234	575	363	120	218	362	173	1190	991	209	164
CHRM2	135	255	743	548	828	963	119	175	327	343	111	220	217	651	55	208	248	247	459	437
CHRM3	19	47	46	27	11	20	5	20	42	40	20	31	36	39	15	42	27	38	31	16
CHRM4	198	162	121	102	65	53	80	83	179	129	161	106	148	190	115	111	133	158	324	305
CHRM5	23	9	8	7	54	20	6	7	8	2	21	4	4	7	7	5	8	4	5	4
CHRNA1	0	0	0	0	0	0	0	0	0	0	0	0	0	0	0	0	0	0	0	0
CHRNA10	0	0	0	0	1	0	0	2	1	0	2	0	0	0	0	0	1	2	1	0
CHRNA1_ENSGALG00000009301	263	249	363	407	153	13	58	41	356	161	164	215	109	802	194	466	120	204	360	348
CHRNA2	231	198	192	172	151	197	58	56	174	135	183	130	278	301	156	199	223	223	145	122
CHRNA3_ENSGALG00000003014	2	2	5	1	9	3	3	3	1	1	2	0	1	3	0	4	0	2	1	2
CHRNA4	68	55	47	49	43	108	26	12	74	88	38	27	27	47	75	162	103	159	70	52
CHRNA5	29	42	62	59	71	48	78	54	74	28	33	38	30	52	32	36	37	29	63	51
CHRNA6	10	10	7	12	2	7	11	7	7	8	6	7	9	13	3	9	6	8	13	15
CHRNA7	451	533	805	529	960	1150	550	569	313	153	414	581	377	767	215	222	289	243	987	727
CHRNA9_ENSGALG00000014268	2	1	0	2	0	0	1	2	0	0	0	2	0	0	1	1	0	0	2	1
CHRNB2_ENSGALG00000002707	157	86	104	110	128	70	24	37	96	66	118	75	98	154	89	57	108	85	124	116
CHRNB3	8	3	9	3	2	1	2	2	4	2	5	2	1	3	0	0	2	5	2	4
CHRNB4	32	13	21	28	14	1	18	8	38	17	13	8	7	42	18	23	25	21	26	18
CHRND_ENSGALG00000007899	79	55	62	80	37	4	3	11	32	31	34	51	24	159	45	135	48	54	89	93
CHRNG	172	127	143	185	150	15	36	19	158	70	109	88	88	455	167	257	73	157	183	184
CHST10	2324	2083	2370	1729	1548	1768	1915	1534	2541	1254	1949	1846	1941	2623	1459	1518	1796	1708	2551	1850
CHST11_ENSGALG00000026473	5282	2285	2068	1079	2324	1968	3592	1708	5371	1870	5818	2984	1661	1260	3542	2176	1899	1817	1911	1227
CHST12_ENSGALG00000004276	1328	873	867	652	715	664	790	622	1320	582	1112	798	791	885	783	621	761	826	883	767
CHST13_ENSGALG00000006204	763	574	691	517	397	267	446	397	618	283	609	467	623	939	389	369	450	394	732	562
CHST14_ENSGALG00000026531	4382	3499	4381	3063	3630	3507	2101	1898	4143	2556	3825	3204	3465	5059	2627	2803	3347	3336	4264	3265
CHST15_ENSGALG00000009704	2105	1900	2184	1381	606	587	2175	1998	975	344	1726	2068	1588	1933	628	654	787	843	2622	1917
CHST1_ENSGALG00000008440	2327	2510	4513	2917	3158	1747	1060	1313	1062	997	2606	2835	1480	3266	1653	2176	1771	1744	2768	2538
CHST2_ENSGALG00000026437	2170	1430	1164	1086	815	648	356	351	1229	909	1701	1248	1121	1413	1189	1000	956	911	1441	1305
CHST3	7217	4493	4274	3304	3345	3275	2472	1774	6512	2980	6312	3997	4042	4180	3955	2603	3659	3536	4809	3971
CHST4_ENSGALG00000000901	22	18	19	17	20	17	14	12	17	10	23	12	13	28	12	7	24	8	13	14
CHST6	2018	1578	1970	1376	1398	1396	1970	1525	2185	1252	1562	1431	1449	2221	1215	1486	1716	1465	2312	1830
CHST8_ENSGALG00000004903	103	61	128	126	179	38	116	83	73	63	80	81	48	185	123	217	162	173	176	158
CHST9_ENSGALG00000019489	800	656	818	514	299	341	340	383	795	334	792	752	578	803	337	432	520	561	634	432
CHSY1_ENSGALG00000026468	8159	7742	9892	6712	5258	7465	5121	4513	8850	6067	7221	7817	6425	10330	4475	6443	6987	7096	9704	6996
CHSY3_ENSGALG00000026899	1527	1014	1047	603	699	1004	1360	945	1371	540	1349	1009	715	811	773	692	820	757	1143	779
CHTF18	1510	1249	1493	1336	1047	1108	490	511	1358	747	1198	1079	1424	1845	923	887	1119	1129	1687	1549
CHTF8	419	316	326	236	381	324	151	118	346	235	345	255	257	319	197	194	248	272	384	277
CHTOP_ENSGALG00000026102	7461	5967	6261	5036	5396	5176	2320	2126	7120	3827	5951	5166	5317	7359	4183	4377	4985	5411	6806	5535
CHUK	1339	1348	1726	1177	1122	1370	881	864	1708	1074	1056	1201	1138	1993	792	1121	1141	1298	1771	1308
CHUNK-1	3	6	6	2	0	4	0	2	10	3	1	3	4	0	0	4	2	1	1	2
CHURC1	1596	1070	1103	1019	1214	1102	326	279	1007	741	1342	965	1112	1375	884	785	1014	1035	1239	1202
CIAO1_ENSGALG00000027576	0	0	0	0	0	0	0	0	0	0	0	0	0	0	0	0	0	0	0	0
CIAPIN1	2869	2690	3755	2552	2316	2610	1838	1749	2513	2074	2507	2690	2580	4302	1841	2486	2694	2875	4096	3188
CIB1	2309	1593	1933	1550	1910	1679	1038	874	1931	1206	1831	1518	1619	2230	1379	1338	1604	1489	2023	1754
CIB2_ENSGALG00000026674	368	255	143	98	113	83	320	229	180	93	203	177	112	199	124	135	133	107	336	227
CIB3_ENSGALG00000003978	2	2	3	1	0	5	1	1	0	4	1	1	3	6	2	2	3	1	2	6
CIDEA	181	141	136	110	100	56	202	115	365	125	150	120	163	145	108	119	114	71	166	113
CIDEC	26	24	33	27	25	10	9	9	28	13	38	19	29	38	28	15	24	34	12	7
CIITA_ENSGALG00000007171	1	1	1	1	0	0	0	0	1	1	0	0	0	0	0	1	2	2	2	0
CILP2_ENSGALG00000025928	0	0	0	0	0	0	0	0	0	0	0	0	0	0	0	0	0	0	0	0
CILP_ENSGALG00000007358	720	712	600	435	117	249	292	328	757	562	553	501	521	933	250	422	665	881	763	563
CINP	200	171	282	178	172	159	152	138	186	124	152	143	187	297	96	147	170	179	247	188
CIR1	1549	1504	1876	1388	1198	1436	936	808	1561	1045	1140	1357	1415	2115	758	1260	1373	1249	2160	1692
CIRBP_ENSGALG00000012225	22754	21477	29502	18964	16726	18395	17575	20160	24078	14623	18149	20136	20120	34051	14657	24230	18313	22700	29187	20174
CIRH1A_ENSGALG00000000638	1276	963	1021	856	835	897	248	267	978	689	1031	855	1080	1387	755	749	925	972	1155	1061
CISD1	800	974	1374	1141	757	1250	709	795	943	1059	615	852	1177	1835	475	1039	1045	948	1710	1332
CISD2_ENSGALG00000027860	1471	1256	1251	968	1113	1371	868	749	1056	742	1041	1132	983	1363	800	940	1075	1028	1604	1346
CISD3_ENSGALG00000029107	340	200	182	261	279	138	26	27	176	161	265	184	192	237	184	190	196	175	234	256
CISH_ENSGALG00000002260	2414	2445	1831	1616	602	1066	611	809	1807	1687	1819	1908	2205	3004	1244	1806	2130	2431	3631	3590
CITED2	646	265	593	537	570	516	182	127	329	185	535	233	818	829	472	413	387	317	504	461
CITED4	62	70	97	73	55	63	31	27	67	127	52	71	114	147	55	53	51	109	119	109
CIT_ENSGALG00000007354	687	700	1195	687	765	1056	662	641	1086	577	708	701	839	1067	496	752	667	811	1103	678
CKAP2	2844	2945	4353	2658	3386	4725	2555	2407	3301	2055	2344	2712	3106	4261	1716	2668	3008	2878	4170	3176
CKAP4_ENSGALG00000012659	31232	33902	42546	26909	18243	24626	32977	32504	41388	27373	25684	33181	28098	44962	19342	28757	30937	31016	48893	35616
CKAP5	3487	3805	6308	3375	3565	5370	3211	3274	5186	3142	3463	3849	3919	5980	2437	3697	3761	4514	6080	3880
CKB	2961	1480	1344	1054	1660	2797	1895	998	3443	1272	2297	1557	1502	2061	2258	1866	1533	2157	1586	1207
CKM	0	0	0	0	0	0	0	0	0	0	0	0	0	0	0	0	0	0	0	0
CKMT1A_ENSGALG00000008352	10	9	10	15	10	6	0	2	7	9	5	5	10	27	7	12	13	17	14	7
CKMT2	16	14	10	12	8	1	7	9	39	8	10	16	9	14	5	13	16	13	15	21
CKS1B	1512	1064	1143	1069	1412	1434	618	615	1010	688	1230	1040	1166	1339	976	778	1107	991	1407	1307
CL2	0	0	0	0	1	0	0	0	0	0	0	3	0	2	0	0	0	0	0	0
CLASP1_ENSGALG00000011645	2382	2254	3479	2130	1960	2804	1561	1304	2756	1943	2283	2196	2640	3612	1694	2437	2264	2699	3614	2360
CLASP2	4526	4881	6265	3715	4603	5978	2934	2427	4641	3517	3912	4421	4750	6439	2747	4400	4347	4702	6431	4164
CLCA2_ENSGALG00000020791	5	5	7	1	3	0	3	2	1	6	1	3	2	7	1	5	3	3	7	5
CLCC1_ENSGALG00000002106	3695	3465	4423	2677	2521	3356	3287	2710	4168	2399	3037	3088	3134	4655	2180	2859	3088	3091	4749	3353
CLCF1_ENSGALG00000027769	0	0	0	0	0	0	0	0	0	0	0	0	0	0	0	0	0	0	0	0
CLCN1_ENSGALG00000014695	7	9	8	5	6	1	7	5	9	3	5	4	2	7	5	12	8	4	4	3
CLCN2_ENSGALG00000025804	3	2	3	5	6	1	4	3	12	2	3	2	5	7	4	4	5	1	3	2
CLCN3_ENSGALG00000009674	2481	2360	3115	2029	1856	2419	1953	1638	3108	1684	2167	2128	2268	3281	1530	2142	2099	2304	3155	2290
CLCN4_ENSGALG00000016607	189	260	353	292	191	204	191	212	148	212	169	255	195	381	87	183	202	216	320	278
CLCN5_ENSGALG00000007234	1523	1335	1615	1031	1198	1263	1014	870	1464	786	1331	1185	1054	1715	807	996	1103	1202	1602	1144
CLCN6	954	913	1190	854	937	893	667	539	945	621	803	756	891	1261	495	703	786	752	1243	795
CLCN7	1506	1233	1417	946	1205	1267	541	501	1229	1045	1340	991	1204	1548	948	733	1109	1146	1483	1151
CLDN10	3	2	9	5	10	2	0	0	2	3	5	1	1	3	3	0	1	1	1	1
CLDN11_ENSGALG00000009355	17	15	14	12	19	19	2	7	13	10	20	10	16	16	15	13	18	13	9	13
CLDN12_ENSGALG00000009038	529	552	757	591	454	472	499	418	714	384	419	459	577	831	324	439	476	466	716	518
CLDN14_ENSGALG00000016043	18	10	14	6	13	9	10	6	12	10	15	3	11	19	10	13	14	18	6	6
CLDN16_ENSGALG00000025821	0	3	3	2	1	3	1	0	8	1	1	5	3	5	4	0	0	5	3	5
CLDN18_ENSGALG00000006593	2	0	0	1	0	2	2	3	2	0	4	1	0	1	1	0	0	1	3	3
CLDN19_ENSGALG00000023580	140	55	48	28	48	24	66	38	109	13	136	36	37	41	83	30	64	50	32	20
CLDN1_ENSGALG00000026862	228	364	403	317	155	136	242	194	734	117	280	408	268	671	137	276	337	530	377	417
CLDN2	0	1	0	0	0	0	0	0	1	0	2	1	0	0	0	0	1	1	0	0
CLDN20_ENSGALG00000027634	4	4	3	9	3	2	7	5	8	4	7	7	2	4	4	3	4	7	4	4
CLDN25_ENSGALG00000006926	0	3	2	0	2	0	0	0	1	2	0	2	1	3	1	2	4	3	2	0
CLDN4_ENSGALG00000027569	19	11	14	20	11	6	3	3	20	5	14	13	12	34	9	13	9	24	6	23
CLDN8_ENSGALG00000015841	39	39	30	18	39	6	17	13	19	0	37	38	17	19	65	52	15	23	18	8
CLDND1	2672	2257	2967	2175	1793	2103	1683	1605	2213	1637	2172	2049	2220	3440	1434	1729	2128	2153	3151	2553
CLEC16A_ENSGALG00000007167	1062	1225	1747	997	844	1410	927	721	1521	1157	947	1138	1377	1825	699	1373	1064	1117	1825	1206
CLEC19A_ENSGALG00000020911	54	10	25	45	39	6	5	2	47	12	30	4	15	65	38	30	8	25	18	30
CLEC2L_ENSGALG00000028962	43	31	28	26	34	28	2	7	49	48	40	32	26	41	24	28	34	25	50	45
CLEC3A_ENSGALG00000013223	1326	306	155	60	33	43	1196	345	1833	159	1032	307	324	25	416	122	95	67	138	65
CLEC3B_ENSGALG00000011883	12807	11290	11274	7644	4672	4495	4116	4325	6328	3586	9972	10530	7046	9667	5656	6088	5893	5621	9483	7956
CLGN_ENSGALG00000009826	448	360	321	242	519	324	485	285	311	184	329	335	175	276	247	252	235	181	421	354
CLIC2	257	329	252	236	44	68	74	123	198	350	175	225	288	440	92	168	222	257	420	414
CLIC3_ENSGALG00000026027	397	302	567	473	227	370	114	113	334	326	285	225	802	891	351	298	367	457	477	411
CLIC4_ENSGALG00000001262	15143	15789	20232	13188	9440	14925	9795	9571	14230	14013	12713	14852	15111	21434	8583	12661	13209	13546	20402	14766
CLIC5_ENSGALG00000016707	341	356	248	163	116	193	175	121	203	80	265	266	312	265	174	135	150	258	208	140
CLIC6_ENSGALG00000016020	121	79	36	31	169	92	76	44	61	41	141	75	35	70	51	36	43	56	103	104
CLINT1	4408	4456	5501	3494	2714	3827	3515	3319	5099	3754	3494	4141	3740	5867	2446	4033	3747	3857	6069	4577
CLIP1	1182	1556	2029	1476	943	1778	730	958	2041	1449	1038	1304	1680	2467	760	1642	1454	1640	2172	1689
CLIP2_ENSGALG00000001291	0	0	0	0	0	0	0	0	0	0	0	0	0	0	0	0	0	0	0	0
CLIP4_ENSGALG00000009024	489	520	661	529	940	856	490	394	501	281	394	344	410	846	642	1215	592	714	578	453
CLK1_ENSGALG00000028438	1040	1335	1642	1096	939	917	592	639	1348	655	1121	1298	993	1489	903	1281	1105	1307	1590	1235
CLK2	0	0	0	0	0	0	0	0	0	0	0	0	0	0	0	0	0	0	0	0
CLK3	610	551	646	525	541	459	376	333	656	317	547	516	515	814	384	374	534	473	695	566
CLK4_ENSGALG00000006057	350	632	727	525	353	488	284	399	750	345	363	522	420	776	310	600	530	556	762	578
CLMN_ENSGALG00000011071	2085	2000	4780	2767	1587	1741	1916	1922	1004	674	1545	1885	2290	4470	1378	2014	956	968	3056	1955
CLMP_ENSGALG00000006507	8425	8136	9461	6687	5611	6383	5430	5160	7608	4780	6910	7307	7712	11014	4868	6110	6696	7517	10919	8727
CLN5	579	633	943	635	515	801	452	447	567	513	500	599	736	1116	373	559	761	758	939	744
CLN6_ENSGALG00000007981	1195	958	1313	1065	1065	936	625	557	887	712	950	806	962	1559	800	809	1147	1052	1300	1135
CLN8_ENSGALG00000019891	1371	1449	1920	1242	1075	1516	1220	1155	1215	893	1173	1328	1331	2106	779	1215	1266	1311	2024	1499
CLNS1A_ENSGALG00000008574	1981	1811	2318	1709	1759	1860	1179	1178	1792	1406	1692	1641	1846	2705	1174	1508	1778	1784	2352	1947
CLOCK	665	793	1027	714	788	1085	829	789	908	679	618	801	702	1005	496	935	735	821	1367	912
CLP1	1247	815	885	730	891	840	243	270	711	553	995	723	798	1112	716	623	806	716	961	852
CLPB_ENSGALG00000025846	0	0	0	0	0	0	0	0	0	0	0	0	0	0	0	0	0	0	0	0
CLPS	0	0	0	0	0	2	0	0	0	0	0	0	0	0	1	0	1	0	0	0
CLPTM1L	3072	3297	4265	2685	2380	3982	2613	2579	2955	2600	2465	3051	3028	4694	1744	3008	3014	3184	4784	3453
CLPX	3496	3187	4135	2832	2593	3342	2129	1977	3639	2422	2836	2942	3044	4677	1897	2782	2972	3005	4563	3390
CLRN2_ENSGALG00000027453	0	3	1	0	0	0	0	2	0	0	0	1	2	1	2	0	0	1	1	1
CLRN3_ENSGALG00000009787	1	0	0	1	0	3	0	0	5	0	0	1	0	1	1	0	0	3	0	0
CLSPN_ENSGALG00000002346	615	673	856	519	569	729	448	419	855	510	525	592	617	925	359	597	583	592	908	625
CLSTN2_ENSGALG00000005310	7378	5165	7738	4158	4142	2526	8293	4720	1363	681	9504	7659	2432	4714	3044	3359	1230	1111	5991	3619
CLSTN3_ENSGALG00000014674	1075	854	1247	851	672	612	625	513	982	652	926	755	1000	1497	689	820	1015	1046	1314	1103
CLTA_ENSGALG00000015326	3452	2943	3307	2476	2725	2847	1429	1310	3338	2063	2876	2652	2534	3891	2108	2030	2471	2591	3660	3034
CLTB	7002	5830	7390	5496	5853	6503	3079	2486	6093	4682	6189	5563	6074	8412	4594	4538	5476	5989	7413	6110
CLTC	13769	13923	19874	11358	9596	13722	10083	9389	14905	9426	11902	13964	13932	21915	9019	13156	12167	14793	20877	13838
CLTCL1_ENSGALG00000001301	4378	4311	6568	3765	3290	4050	3601	3263	5254	2817	3730	4138	4321	7111	2680	3862	4017	4335	6043	3885
CLU	1981	2224	2865	2512	2005	2742	290	548	1951	3609	1533	1794	2850	4221	1460	1947	3164	3367	2416	2378
CLUAP1	788	655	732	521	527	491	404	325	685	395	597	634	513	799	472	567	508	559	747	518
CLUH_ENSGALG00000005854	1742	1754	2397	1457	1269	1691	1002	977	1807	1300	1456	1547	1609	2649	1120	1534	1405	1778	2580	1701
CLUL1_ENSGALG00000014904	5	12	8	5	4	1	7	10	14	4	9	10	2	6	4	10	13	10	10	5
CLVS1_ENSGALG00000015476	3	3	3	2	1	0	3	3	0	0	1	3	6	5	0	1	2	0	2	2
CLVS2_ENSGALG00000014853	74	114	199	118	292	614	64	72	177	240	92	137	109	198	55	169	252	311	235	173
CLYBL_ENSGALG00000016875	100	85	207	126	78	86	57	54	56	46	69	84	162	244	70	90	143	87	124	102
CMAS_ENSGALG00000013229	650	567	785	520	386	478	510	454	768	430	527	530	551	877	389	503	555	545	807	581
CMC1_ENSGALG00000025811	533	509	662	452	356	401	494	444	527	407	442	478	449	782	231	457	434	436	674	498
CMC4_ENSGALG00000023937	504	450	545	420	401	372	244	249	548	306	424	365	403	630	325	357	419	383	559	428
CMIP_ENSGALG00000012012	956	931	1072	778	913	1677	422	378	928	586	914	873	1065	1409	681	969	1228	1409	1237	1018
CMPK1	4137	3757	4436	2757	3036	4557	3344	3025	4966	2798	3407	3417	3585	4984	2549	3327	3350	3634	4771	3278
CMPK2_ENSGALG00000028982	202	189	138	83	58	55	87	96	152	132	154	256	99	206	78	146	107	162	153	114
CMTM3_ENSGALG00000000424	4510	4530	6569	4281	3922	3920	3635	3507	5642	3666	3713	4374	3895	7018	2561	4181	4284	4059	6309	4957
CMTM4_ENSGALG00000005251	3005	4062	4424	2301	2393	5362	2180	2381	4567	3976	2829	3550	3496	4050	1977	3681	2977	3531	5876	3532
CMTM6_ENSGALG00000011490	293	351	548	319	378	516	265	302	424	392	279	321	402	627	192	285	368	388	587	393
CMTM7_ENSGALG00000011488	1414	834	550	295	567	464	1400	868	1024	509	997	750	440	462	561	477	578	538	822	516
CMTM8	76	61	45	49	42	42	54	59	86	74	63	41	50	104	30	28	33	28	157	113
CMTR1_ENSGALG00000010149	1196	1278	1670	1041	985	1244	877	772	1552	1119	1078	1082	1142	1857	727	1244	1083	1164	1760	1111
CMTR2_ENSGALG00000002356	498	503	832	612	503	531	425	392	838	541	369	428	502	931	273	475	426	456	754	473
CMYA5_ENSGALG00000026553	73	68	57	75	56	11	41	23	130	94	50	55	33	89	66	165	39	66	88	61
CNBP	18802	15698	19673	13471	12388	14876	9578	8798	16769	12119	14827	14208	15900	24232	11301	14760	14217	15610	21040	16251
CNDP1_ENSGALG00000013697	0	0	0	3	0	0	0	0	1	0	0	2	0	1	2	3	2	1	1	1
CNDP2	1942	1985	2818	1792	1642	1538	1886	1749	2340	1573	1674	1926	1870	3331	1344	1704	2251	2405	3253	2321
CNEP1R1	979	907	1130	811	647	722	839	767	945	619	756	743	776	1288	462	701	766	805	1168	906
CNGA1	1	1	1	1	0	2	4	0	2	0	0	0	0	0	0	0	0	0	1	0
CNGA2_ENSGALG00000007282	3	1	2	1	1	1	1	1	5	2	1	2	0	2	0	0	2	1	3	2
CNGA3	48	32	56	19	34	44	32	34	86	25	33	37	26	33	46	48	41	50	39	32
CNGA4_ENSGALG00000022704	52	30	48	66	61	31	20	5	50	28	63	32	46	65	66	38	44	29	41	47
CNGB1_ENSGALG00000001011	72	52	57	37	41	50	29	19	107	71	42	29	52	73	50	43	48	75	58	58
CNGB3_ENSGALG00000015886	0	0	0	0	2	0	1	0	0	1	0	1	0	0	0	0	0	0	1	1
CNIH	2417	2330	2778	1887	1817	2263	1993	1987	2284	1783	1908	2040	2296	3293	1454	1786	2103	2162	3099	2462
CNIH3_ENSGALG00000009308	1	1	1	0	1	0	0	2	3	2	0	7	0	0	0	2	2	2	2	1
CNKSR1_ENSGALG00000000547	82	52	38	20	35	48	16	17	23	11	61	54	27	57	23	33	34	47	59	70
CNKSR2_ENSGALG00000016391	596	758	697	406	734	733	367	448	205	410	466	626	381	733	228	514	586	634	952	675
CNKSR3_ENSGALG00000027159	3213	2594	3112	1852	2193	3367	2132	1973	3387	2458	2715	2274	2334	3438	2240	2653	2323	3070	3038	1919
CNN2_ENSGALG00000027777	2569	2986	3381	2858	1938	3837	864	1086	2267	2564	2433	2645	3919	4527	1803	2482	2957	3104	4117	3487
CNN3_ENSGALG00000005597	9835	11908	14513	8796	5921	9232	8988	9221	12022	9339	8406	10696	9666	15608	5603	9033	9108	9643	16446	11877
CNNM1_ENSGALG00000007489	188	129	234	228	201	288	87	82	271	138	194	136	239	323	179	163	117	191	151	144
CNNM2_ENSGALG00000008160	1462	1264	1412	882	687	843	769	499	1932	1098	1476	1124	1285	1446	976	936	1024	868	1660	1351
CNNM4_ENSGALG00000028678	0	0	0	0	0	0	0	0	0	0	0	0	0	0	0	0	0	0	0	0
CNOT1	8182	7653	10105	6318	6171	7309	5271	4357	9599	5082	7886	6928	7592	11266	5840	6407	6564	7653	10587	7190
CNOT10_ENSGALG00000011494	638	600	770	543	545	611	376	405	848	509	507	543	580	990	339	588	553	648	950	626
CNOT11_ENSGALG00000016777	1716	1463	1688	1430	1188	1321	781	747	1292	909	1330	1318	1394	2029	994	1179	1340	1300	1860	1517
CNOT2	1291	1294	1710	1098	1019	1203	1139	1092	1436	969	1036	1255	1049	1799	793	1156	1178	1174	1710	1351
CNOT4	1057	1089	1404	950	870	1064	623	498	1085	776	908	960	1098	1588	612	1050	1052	975	1416	1116
CNOT6L_ENSGALG00000010333	1702	1512	2209	1399	1411	1678	1479	1214	2277	1392	1321	1427	1554	2243	982	1430	1421	1519	2109	1551
CNOT6_ENSGALG00000006026	2623	2848	4366	2700	3004	3558	2371	2227	3387	2207	2131	2549	2934	4822	1481	2760	2898	2842	4359	2926
CNOT7	3248	3387	4858	2951	2564	3089	3365	3164	3923	2470	2840	3422	2963	5402	2076	3139	3284	3468	5016	3301
CNOT8	1668	1525	2101	1391	1407	1442	1321	1184	2088	1217	1319	1413	1474	2477	933	1314	1581	1521	2139	1570
CNP	708	764	984	793	786	1255	342	377	629	785	608	756	1007	1392	531	808	939	937	1206	1064
CNP1	1	3	2	2	0	0	0	0	1	0	3	1	0	0	1	0	0	0	1	0
CNPPD1	2829	2126	2488	1830	2226	2734	952	763	1954	1570	2531	1997	2177	3085	1773	1644	1801	2024	2568	2189
CNPY3_ENSGALG00000028471	2376	1967	2257	1833	1874	2049	671	687	1637	1229	1908	1914	1861	2452	1386	1341	1793	1650	2441	2237
CNR1_ENSGALG00000015789	338	325	191	123	212	596	194	188	117	121	207	245	85	149	100	185	115	116	258	168
CNR2_ENSGALG00000004120	2	0	2	0	1	0	1	0	1	0	0	0	1	1	1	0	0	0	0	2
CNRIP1_ENSGALG00000008757	320	387	181	223	279	80	144	215	26	33	179	334	63	181	35	114	164	113	251	262
CNST_ENSGALG00000010649	615	555	859	541	576	972	584	396	894	334	604	546	716	843	405	577	587	661	785	567
CNTF	52	53	45	31	62	51	6	5	45	52	47	29	33	54	31	36	45	48	51	66
CNTFR	67	35	76	80	311	117	22	10	63	11	47	45	61	82	30	48	75	107	35	27
CNTN1_ENSGALG00000009523	848	773	756	564	764	1122	1358	1012	575	128	773	966	508	651	687	740	668	810	783	663
CNTN2	4	0	2	1	1	1	0	0	1	1	0	2	0	3	3	0	1	0	0	0
CNTN3_ENSGALG00000007862	38	51	157	99	115	62	98	87	93	40	43	47	53	143	38	65	85	80	85	50
CNTN5	3	1	7	3	36	17	10	6	7	10	1	3	0	9	5	5	4	3	9	4
CNTN6_ENSGALG00000007927	2	1	3	5	7	0	7	1	6	1	3	1	2	4	5	1	4	5	7	2
CNTNAP1_ENSGALG00000003123	1263	939	926	928	902	303	401	271	680	333	921	850	773	1285	905	949	837	925	1033	955
CNTNAP5	2179	2133	521	305	476	314	926	688	645	229	1383	1590	275	546	734	913	578	639	2531	1610
CNTRL_ENSGALG00000001513	391	549	765	642	477	570	429	436	927	607	326	452	565	846	281	487	514	460	805	668
COASY_ENSGALG00000028866	451	349	465	399	459	391	61	83	272	202	390	339	367	526	297	304	367	384	498	419
COBLL1_ENSGALG00000011068	1594	1271	1595	928	620	1315	1869	1168	2070	1405	1300	1162	1262	1479	969	1013	987	1098	2118	1570
COBL_ENSGALG00000013102	2793	2055	865	413	1274	764	1965	1156	1360	534	1741	1340	451	427	1085	860	956	992	1818	1103
COBRA1	1635	1457	1866	1267	1300	1432	874	770	1350	929	1324	1259	1283	2273	950	1121	1326	1362	2092	1500
COCH	20505	11897	11092	7232	8858	8693	13584	8086	12112	4397	12731	8769	12483	9579	7859	7670	7543	7662	9932	6362
COG1_ENSGALG00000004429	1522	1178	1510	1143	1244	1064	706	634	1252	700	1278	1101	1225	1847	932	905	1172	1212	1581	1261
COG2_ENSGALG00000011114	1324	1424	1430	941	1115	1144	919	943	1277	802	922	1134	951	1506	667	918	928	1000	1854	1266
COG3_ENSGALG00000016980	620	850	961	551	410	512	553	659	1262	555	607	779	551	1148	515	770	577	753	1113	586
COG4_ENSGALG00000002603	2008	1757	2151	1397	1794	1521	1064	984	2185	1140	1590	1439	1538	2506	1050	1284	1365	1625	2196	1561
COG5	1999	1910	2310	1482	1954	2057	1481	1426	2048	1348	1524	1664	1596	2250	1119	1591	1745	1748	2633	1941
COG6_ENSGALG00000017035	1218	1382	1791	1199	871	1295	1034	1053	1233	956	1027	1307	1221	1979	706	1109	1354	1293	2103	1523
COG7	1337	1187	1468	1061	872	865	915	848	1304	607	1137	1069	989	1542	753	889	993	1059	1458	1161
COIL_ENSGALG00000003158	696	595	768	611	585	580	369	346	610	421	564	596	663	786	378	547	642	535	721	699
COL10A1_ENSGALG00000014965	2016	822	1368	452	453	242	2452	1244	548	129	1379	663	685	480	2332	906	4150	3332	843	846
COL11A1_ENSGALG00000005180	183111	115212	123723	59859	73488	45197	134038	100544	214609	56799	161972	108027	82239	86962	98173	79880	83879	79403	115374	64999
COL12A1_ENSGALG00000015908	92609	113549	174731	87143	55476	73023	62417	72864	95928	69453	96900	116846	114631	166919	52598	89373	81973	112323	137177	75179
COL13A1_ENSGALG00000004286	1258	1017	1531	1128	1413	2853	707	490	1670	1176	886	763	1208	1975	768	1293	1015	1290	771	510
COL15A1_ENSGALG00000012616	11454	9081	10300	4644	3174	2049	12202	9375	8511	1773	9366	8163	5349	7089	5777	4562	4830	3926	7503	4106
COL16A1_ENSGALG00000026836	25109	21610	20874	18268	13961	11069	3970	4935	21438	9008	21200	17674	22291	27468	18504	19816	23356	24313	19735	17707
COL17A1_ENSGALG00000008323	966	633	509	308	248	295	1082	860	688	110	993	840	318	715	885	653	268	541	701	553
COL18A1_ENSGALG00000004338	1969	1556	1478	1194	533	646	733	779	2801	2041	1608	1090	1741	2383	949	848	1182	1293	2065	1547
COL19A1_ENSGALG00000016155	312	360	1190	968	473	176	284	233	1297	746	301	393	663	1707	327	683	230	389	395	232
COL1A2	820096	736728	730454	480445	490254	423593	303584	313936	385584	261942	678270	638234	509861	711164	413440	438762	558511	594239	866739	658853
COL20A1	231	172	94	70	77	26	88	74	462	223	214	167	50	67	100	91	95	89	107	63
COL21A1_ENSGALG00000016292	367	528	2392	2041	158	68	232	396	322	273	336	612	873	2763	427	1814	530	695	902	829
COL22A1	758	623	753	583	306	130	648	409	891	284	535	528	379	658	500	606	251	321	380	255
COL23A1_ENSGALG00000006708	5173	5258	7590	5613	3775	4038	3315	2939	5143	3287	4114	4788	4466	9287	3071	5603	4362	4494	5990	4540
COL24A1_ENSGALG00000006864	441	464	437	348	174	124	254	256	1054	374	359	368	396	622	280	410	538	484	456	308
COL25A1_ENSGALG00000010521	1050	746	550	379	1541	1432	785	634	1114	441	838	551	215	646	420	741	735	674	973	626
COL28A1_ENSGALG00000010259	297	296	1096	695	172	302	304	439	280	457	264	357	667	1799	83	191	354	334	587	424
COL2A1	0	0	0	0	0	0	0	0	0	0	0	0	0	0	0	0	0	0	0	0
COL3A1	48425	58438	52653	37357	10302	9824	25937	37190	31913	33256	31586	48543	27708	52676	19467	34359	29420	33292	62807	48881
COL4A1_ENSGALG00000016841	5835	11560	12753	8994	4046	7963	4038	7669	9541	14369	5067	10359	8666	13967	2197	4834	5765	7073	22109	16473
COL4A2	4497	8048	8205	6267	3103	5706	2890	4628	6823	9805	3692	7002	6234	8782	1623	3265	3750	4675	14941	12015
COL4A3BP_ENSGALG00000014952	1256	1068	1578	937	857	937	1167	1040	1771	922	1133	990	997	1481	801	971	1044	974	1309	929
COL4A3_ENSGALG00000003115	162	85	81	101	219	126	23	8	89	91	148	84	103	110	110	138	125	102	82	139
COL4A4_ENSGALG00000004946	41	32	23	10	73	36	31	19	16	13	22	20	15	22	15	28	33	47	44	34
COL4A5_ENSGALG00000008141	673	393	348	259	168	255	510	338	1842	238	455	295	448	508	237	274	272	358	402	318
COL4A6_ENSGALG00000008266	542	368	470	358	180	231	363	277	1674	238	443	372	343	493	239	272	246	350	451	335
COL5A1	92197	85037	105028	69508	43762	64876	33012	35002	74344	42888	79456	76123	89358	108822	56847	78921	80018	86569	103784	74968
COL5A2_ENSGALG00000002509	70773	77317	99109	64497	48203	42799	44194	53049	70969	50747	58516	66863	63146	112127	39880	59459	70823	77749	95753	66219
COL6A1	48600	60613	57225	39787	23801	30360	15750	20312	46510	46098	39828	50997	37260	66243	27246	51186	49007	55341	55400	41366
COL6A2	35808	39839	41120	29246	23898	35273	12452	15337	23909	29880	28253	32745	32040	46386	18920	32574	36858	44245	32323	23868
COL6A3_ENSGALG00000003923	51463	71139	85969	51071	15246	23521	20289	30410	55310	48958	43017	63294	57314	109617	25878	62241	60639	82236	97196	61059
COL7A1_ENSGALG00000005811	211	272	328	264	128	160	35	59	203	326	159	221	321	553	194	419	266	472	319	296
COL8A1_ENSGALG00000015253	17104	20044	26526	19023	15474	35554	11014	15240	21602	15327	11556	13824	34906	38846	14698	20728	26516	34247	19686	15494
COL8A2_ENSGALG00000002298	41992	29169	35859	25514	34942	51583	14901	11638	46921	17859	40416	26129	43853	36632	31099	25725	33588	36678	24624	18200
COL9A1	109471	39835	35946	12574	29307	5999	68501	32888	131505	13558	89515	38706	32125	8578	61895	24907	23930	19123	21575	10213
COL9A2	86104	27307	20062	10268	46174	10430	9891	5989	84492	9612	70122	24011	26374	6107	58255	21675	27568	21542	13652	9251
COL9A3	77636	29964	19125	6847	20892	4389	36268	19246	84615	9187	59299	27027	17582	4498	39426	16395	16983	12424	15070	7859
COLCA2_ENSGALG00000027331	1	0	1	1	1	1	0	0	2	1	0	0	0	2	0	0	0	0	0	0
COLEC10	161	197	374	222	74	152	203	235	215	276	128	135	222	410	95	107	171	153	673	561
COLEC11	19	25	24	20	2	8	18	18	29	23	12	26	33	42	10	24	10	11	35	19
COLEC12	13660	13182	10918	6953	6145	15148	7112	6787	15287	10319	9796	10400	12221	13735	7718	10184	12058	13685	12603	8765
COLGALT1_ENSGALG00000010632	0	0	0	0	0	0	0	0	0	0	0	0	0	0	0	0	0	0	0	0
COLGALT2_ENSGALG00000004775	1907	983	867	425	405	311	910	449	1749	432	1695	895	687	532	1008	521	570	493	842	568
COLQ_ENSGALG00000011202	19	22	15	7	6	13	14	7	29	15	18	14	13	15	7	9	9	13	12	9
COMMD10_ENSGALG00000002308	578	511	814	568	546	501	593	524	673	340	531	508	499	947	372	477	657	585	714	603
COMMD1_ENSGALG00000008931	718	653	853	573	573	772	281	282	537	355	556	652	690	971	409	520	732	622	908	775
COMMD2_ENSGALG00000028001	2447	2239	2923	2096	1871	1906	1818	1707	2272	1671	1946	2160	2024	3173	1304	1932	2172	2092	3039	2331
COMMD3_ENSGALG00000007900	949	735	820	746	710	599	180	190	666	415	808	645	695	945	602	571	667	685	824	674
COMMD4_ENSGALG00000001572	1591	991	1096	907	1171	940	283	250	1060	653	1305	856	896	1244	886	708	834	935	1203	1061
COMMD5	1084	1166	1526	1091	1026	1257	831	891	1054	858	826	1060	1136	1848	612	982	1160	1100	1771	1406
COMMD6_ENSGALG00000016922	1364	1379	1872	1231	1038	1301	1218	1157	1497	1162	992	1214	1200	2262	720	1300	1242	1145	1976	1473
COMMD7	1402	1143	1588	1175	1252	1286	1149	993	1081	834	1093	1138	1200	1930	744	1043	1197	1206	1634	1335
COMMD8	672	658	857	654	612	691	745	725	675	501	593	667	664	967	371	570	692	688	1057	827
COMMD9_ENSGALG00000007903	662	599	794	579	554	646	497	445	638	431	565	601	603	928	430	543	630	576	857	754
COMP_ENSGALG00000003283	7029	8443	8497	5421	4028	9087	4497	3617	10641	5539	5872	6086	6850	7642	6484	8365	7683	9828	9894	8322
COMTD1_ENSGALG00000005000	110	127	177	106	103	105	79	80	228	293	100	114	146	221	65	126	112	82	154	108
COMT_ENSGALG00000002024	613	656	577	427	297	281	388	460	771	427	412	527	396	861	232	415	768	687	984	778
COPA	15680	13349	17525	10317	9913	10654	8612	7845	16287	8323	13847	12026	12267	18908	9647	10131	11338	12734	17758	11928
COPB1	7340	7590	9720	5663	4895	6465	5293	5156	8241	4562	6276	7391	6363	10503	4424	5768	6285	6945	9926	6732
COPB2_ENSGALG00000005357	10844	10668	14078	8605	7316	8739	8990	7846	12488	7869	9123	10190	9321	14771	6705	8939	9194	9720	14027	9914
COPE	6402	4753	5603	3891	4066	4115	4083	3155	6216	3945	4894	4470	4340	6160	3504	3971	4174	4431	6080	4686
COPG	14165	11839	15386	9519	9854	10247	7587	6622	13644	7871	12126	10992	10743	16492	8451	8930	10016	11546	14566	10645
COPG2_ENSGALG00000008144	1817	1664	2232	1404	1529	1652	1413	1272	1799	1106	1569	1542	1501	2505	1123	1334	1488	1575	2361	1719
COPN5L2	3	2	3	1	1	1	0	1	1	0	1	3	0	2	0	0	0	1	0	1
COPS2	1678	1795	2340	1498	1291	1935	1560	1585	1671	1384	1227	1652	1771	2794	947	1579	1609	1699	2685	1950
COPS3	2054	2066	2714	1795	1481	2357	1736	1740	2388	1622	1633	1985	1928	3237	1306	1941	1893	2162	2974	2293
COPS4	2583	2274	2903	1863	2100	2625	1898	1754	2455	1520	1918	2034	2040	3170	1435	1751	2088	2108	3156	2291
COPS5_ENSGALG00000014512	1935	1712	2111	1591	1558	1880	1057	1016	1812	1318	1630	1561	1677	2593	1208	1497	1555	1534	2320	1841
COPS7A	3998	2885	3325	2730	2980	3321	1902	1516	3064	2126	3246	2733	2890	4016	2331	2423	2932	2790	3498	3182
COPS7B_ENSGALG00000007752	1571	1437	1860	1245	1101	1308	996	828	1822	1281	1394	1348	1434	2245	971	1293	1268	1381	2028	1439
COPS8_ENSGALG00000003938	1722	1594	2097	1222	1259	1674	1457	1329	1712	1269	1322	1384	1455	2234	957	1305	1378	1497	2116	1566
COQ10B_ENSGALG00000008046	822	784	1249	782	785	800	523	434	600	455	601	698	704	1134	437	629	614	657	897	736
COQ2_ENSGALG00000011196	131	142	160	137	111	153	65	86	100	90	112	126	139	225	71	129	138	109	189	158
COQ3_ENSGALG00000015486	486	412	529	331	365	332	219	178	546	335	409	394	372	524	289	302	375	332	471	371
COQ4_ENSGALG00000004927	1381	946	1174	1180	1300	1001	237	265	1046	721	1148	846	1056	1480	892	860	1020	941	1107	1091
COQ5_ENSGALG00000007185	604	539	855	625	560	564	406	380	617	399	494	518	586	998	318	465	553	493	708	572
COQ6_ENSGALG00000010197	821	620	872	635	671	537	447	370	827	458	725	576	620	927	520	498	587	614	857	696
COQ7	559	678	705	537	403	409	291	382	719	378	500	536	457	804	383	580	507	478	875	643
COQ9	1063	912	1137	922	864	871	387	444	785	585	914	920	872	1369	601	694	987	953	1187	990
COR1	0	0	3	1	0	0	1	0	0	1	0	1	0	0	0	0	0	0	0	0
COR4	0	0	0	0	0	0	0	0	0	0	0	0	0	0	1	0	0	0	0	0
COR6	0	0	1	0	0	0	0	0	0	0	0	1	0	0	0	0	0	0	0	0
COR7A	0	0	0	0	0	0	0	0	0	1	0	0	0	1	0	1	0	0	2	0
CORIN_ENSGALG00000014144	28	56	33	31	25	5	24	34	56	52	23	34	15	47	14	106	104	93	207	190
CORO1B_ENSGALG00000026394	2203	1641	1892	1665	2191	1902	355	393	1343	900	2048	1468	1776	2266	1523	1186	1600	1734	1961	1864
CORO1C	5915	6812	7572	5567	3834	6451	2165	2733	5587	7252	5157	5961	6749	9531	3693	5445	5528	6332	9403	7114
CORO2A_ENSGALG00000001933	90	58	96	42	25	18	27	13	32	23	71	41	40	137	101	92	13	29	23	18
CORO2B_ENSGALG00000008043	205	293	272	222	117	112	63	85	176	315	167	156	204	425	137	164	222	207	303	240
CORO6_ENSGALG00000028949	85	69	69	79	97	49	42	37	69	65	69	59	58	73	52	42	71	62	57	73
CORO7	1485	994	1249	1097	1596	1014	322	276	1092	568	1262	946	1005	1517	1068	894	1076	1148	1189	1090
COTL1	9517	6466	6216	4768	4540	5576	4430	2730	8791	3916	7993	5876	6947	7780	5762	5932	6058	5908	7718	6455
COX10_ENSGALG00000001375	427	405	542	351	410	443	248	214	394	346	454	428	473	552	310	350	405	392	561	478
COX11_ENSGALG00000027190	1063	803	1082	760	802	791	782	608	1122	598	812	663	820	1155	619	649	690	676	975	778
COX15	694	641	752	557	674	639	208	215	774	523	659	521	572	794	453	449	572	561	737	589
COX16_ENSGALG00000020449	205	187	242	191	181	247	128	110	190	157	157	175	200	316	111	169	186	193	272	194
COX17_ENSGALG00000014981	704	536	669	521	472	507	307	248	639	427	540	526	440	747	410	423	508	465	652	558
COX18_ENSGALG00000011626	432	401	508	392	341	367	240	223	463	362	332	332	430	585	242	314	390	366	539	380
COX19	866	651	789	634	665	604	518	373	723	351	632	562	521	848	438	484	583	538	790	677
COX1_ENSGALG00000018373	142721	164302	232123	139899	119394	183020	86321	84642	167132	93994	194237	171785	190848	311215	116631	212376	121230	182849	283031	132333
COX20	523	452	598	395	435	547	546	436	639	393	445	400	418	686	298	390	418	436	671	434
COX3_ENSGALG00000018367	53325	61206	86381	48719	45558	61974	29735	33245	57228	33446	73770	65331	66667	111370	44917	72124	43861	66984	105005	47613
COX4I1	5537	4151	5393	3633	3751	3823	4892	4110	4833	3201	4710	4241	3696	6018	3108	3388	3588	3819	5789	4490
COX5A_ENSGALG00000014121	2995	2133	2662	2118	2260	2207	1121	986	2410	1567	2446	2072	2227	3210	1785	1737	2150	2137	2893	2445
COX6A1_ENSGALG00000007205	5359	3219	3566	3019	3845	3429	1433	1241	3528	2416	4485	3120	3246	4374	3201	2458	3291	3065	3899	3542
COX6C	3987	3138	3871	3078	3321	3591	1500	1404	3178	2925	2959	3065	2983	4460	2185	2957	2991	2905	4394	3780
COX7A2	2040	1530	1952	1416	1865	2054	1208	1010	1771	1503	1584	1546	1490	2461	1136	1419	1505	1652	2359	1873
COX7A2L	1064	986	1275	906	764	912	837	782	1069	749	894	930	931	1589	673	928	890	895	1419	1114
COX7C_ENSGALG00000027963	3210	2410	3111	2443	2626	3114	1646	1622	2316	1888	2626	2491	2466	3610	1879	2520	2363	2363	3655	3067
CP49_ENSGALG00000011712	13	6	22	19	26	10	16	13	1	1	17	9	5	25	8	19	18	12	20	13
CPA1	0	0	0	0	0	0	0	0	0	0	0	0	0	0	0	0	0	0	0	0
CPA2	0	2	0	1	0	0	1	1	1	1	0	0	0	1	1	0	0	1	0	2
CPA5	0	0	0	0	0	0	0	0	1	0	0	0	0	0	0	0	0	0	0	0
CPA6_ENSGALG00000015558	6984	8284	10121	7098	2260	1314	3759	4062	1927	2023	7220	10118	2721	7601	2218	4736	3041	2568	6117	5040
CPAMD8_ENSGALG00000003742	5909	6193	6899	4674	1881	3978	3068	2680	6283	3160	4798	5776	6512	8111	3254	4095	3432	3807	8776	5889
CPB1	2	0	6	3	3	2	5	4	8	16	3	1	2	4	1	0	5	3	3	2
CPB2_ENSGALG00000016985	0	0	0	1	0	0	0	0	0	1	0	0	1	0	0	0	0	0	0	0
CPD_ENSGALG00000004295	9192	8744	11047	7800	7702	10069	4608	4379	8065	6318	7808	8268	9319	12639	5678	7528	8494	8915	13037	10626
CPEB2_ENSGALG00000014516	641	775	1511	876	857	2116	533	547	598	568	718	862	991	1567	729	1310	938	1114	1379	1058
CPEB3_ENSGALG00000006912	470	625	742	427	287	321	371	349	467	275	505	535	445	640	334	552	536	561	682	599
CPEB4_ENSGALG00000014074	689	633	704	513	635	781	483	410	896	578	615	553	582	997	484	737	523	605	932	652
CPED1_ENSGALG00000009002	2659	1974	2254	1506	2935	3413	2507	1929	3485	805	2299	1812	1906	1779	1895	2100	2476	2679	2071	1505
CPE_ENSGALG00000027788	2997	2147	2526	1704	3133	1528	2567	1538	3362	2421	2529	1767	1848	3060	2064	2333	3099	3064	2661	2090
CPLX1_ENSGALG00000015332	11	5	4	2	0	3	4	6	4	2	11	3	6	6	10	7	1	3	5	10
CPLX2_ENSGALG00000027920	425	204	223	189	287	189	40	26	208	89	308	142	276	269	229	148	187	179	185	211
CPLX3	1	4	1	4	3	0	0	1	4	5	1	4	1	8	5	7	1	1	4	1
CPLX4_ENSGALG00000002817	0	0	1	0	0	0	1	1	0	0	0	0	0	1	1	0	0	0	0	0
CPM	70	68	69	66	39	20	34	11	145	77	45	47	45	77	39	41	43	49	49	71
CPN1	609	399	406	368	387	199	255	230	873	361	482	340	423	654	572	458	507	438	562	485
CPN2_ENSGALG00000028352	4	9	12	6	0	4	0	4	0	1	4	5	2	15	1	1	7	12	10	8
CPNE1	1956	1739	2751	2007	2114	1747	1312	1149	1913	1242	1796	1600	1902	3058	1260	1447	1831	1716	2406	1847
CPNE1_ENSGALG00000001627	1312	1177	1868	1363	1477	1141	811	715	1331	855	1261	1053	1286	2085	884	976	1200	1195	1618	1240
CPNE2	1311	835	1148	874	819	778	660	506	1351	613	1138	760	979	1221	787	713	952	903	907	711
CPNE3_ENSGALG00000015881	1149	1127	1751	1123	923	1592	1106	1083	1047	998	891	1069	1230	1920	638	1064	1105	1202	1935	1361
CPNE4_ENSGALG00000011613	642	245	215	136	131	46	248	129	201	54	421	292	95	162	167	134	126	94	226	148
CPNE5_ENSGALG00000026765	0	0	0	0	0	0	0	0	0	0	0	0	0	0	0	0	0	0	0	0
CPNE7_ENSGALG00000000507	88	82	115	170	87	10	24	16	69	16	93	58	78	170	73	96	91	91	78	103
CPNE8	613	602	551	340	389	434	557	538	546	327	449	481	336	469	221	406	437	417	741	489
CPNE9_ENSGALG00000027739	22	38	49	46	27	46	9	9	35	7	37	39	54	63	27	17	23	28	34	22
CPOX_ENSGALG00000015240	676	506	635	497	569	385	332	292	689	340	565	460	456	723	393	396	470	432	598	567
CPO_ENSGALG00000008516	0	2	1	0	0	3	0	0	4	2	0	0	2	6	0	1	2	2	1	0
CPPED1	882	716	1274	983	878	800	894	676	904	503	753	756	820	1363	530	907	890	674	1262	1160
CPQ	785	582	749	514	875	663	537	400	589	283	673	606	370	683	485	453	449	405	879	704
CPS1	68	83	134	85	29	33	61	44	88	26	55	49	88	166	29	44	59	53	108	45
CPSF2	1355	1655	2109	1381	1133	1595	1146	1291	1747	1432	1108	1384	1445	2319	755	1529	1405	1497	2453	1836
CPSF3L	1846	1836	2345	1652	1466	1660	1190	1025	1896	1433	1541	1634	1832	2587	1049	1514	1750	1744	2323	1820
CPSF3_ENSGALG00000016424	2909	2673	3325	2276	2409	2997	1663	1640	2633	1808	2305	2300	2594	3815	1718	2167	2492	2481	4001	2921
CPSF4	1198	1129	1561	1050	877	1068	979	805	1445	934	999	1148	1191	1752	717	937	1177	1089	1618	1171
CPSF4L_ENSGALG00000004441	4	5	3	2	3	4	9	7	12	2	3	4	2	11	4	1	0	1	4	1
CPSF6	4885	4219	5202	3568	4040	3836	2654	2398	4843	2878	4307	3673	3761	5790	3227	3620	3723	3904	5356	4066
CPSF7_ENSGALG00000013298	1472	1150	1207	1011	1179	1037	310	326	1202	774	1258	980	1103	1554	912	892	1074	1004	1285	1145
CPT1A	1026	1519	2183	1262	1156	1972	1023	1173	1000	1663	842	1359	1782	3105	727	1600	1704	2179	2800	1838
CPT2	755	787	1301	807	768	939	793	755	693	485	571	795	856	1420	440	770	826	752	1110	817
CPTP_ENSGALG00000028898	563	386	523	409	433	509	307	259	520	337	405	336	458	648	274	318	420	386	476	417
CPXM1_ENSGALG00000025874	0	0	0	0	0	0	0	0	0	0	0	0	0	0	0	0	0	0	0	0
CPXM2_ENSGALG00000009693	2974	2659	4703	2776	782	1638	1572	1572	2259	1621	3116	2782	4314	4848	2081	2417	2337	2438	3037	2134
CPZ	416	549	562	419	284	783	265	510	417	417	247	430	483	736	315	639	582	678	849	721
CP_ENSGALG00000010434	161	343	376	229	95	117	145	280	333	514	148	287	204	393	89	230	242	245	545	355
CR1L	269	181	288	242	385	417	167	154	543	299	219	204	241	347	166	157	206	215	345	297
CRABP1	12750	11000	20571	14685	5374	5388	5832	5107	13995	7254	11962	10918	13457	19643	6079	6771	6164	5799	7856	5158
CRABP2_ENSGALG00000029140	964	1082	2307	2325	1093	1656	197	236	667	635	839	1143	1473	2420	707	1232	1442	1503	1507	1501
CRACR2A_ENSGALG00000027218	137	113	123	127	70	120	21	22	66	69	135	92	203	188	96	107	143	217	137	112
CRACR2B_ENSGALG00000006868	238	319	259	164	137	82	154	139	239	147	242	201	154	322	158	143	178	233	351	262
CRADD	728	670	868	677	618	650	525	534	685	423	544	669	539	1058	394	601	579	600	1003	742
CRAT_ENSGALG00000004466	669	819	1129	790	591	778	629	629	798	730	534	725	830	1467	456	786	869	855	1394	965
CRB1_ENSGALG00000002287	12	7	4	1	9	4	4	4	8	8	8	13	1	11	4	5	5	4	24	16
CRB2_ENSGALG00000001169	66	66	74	43	52	40	36	33	131	86	38	59	42	101	30	85	50	61	100	67
CRBN_ENSGALG00000008274	524	575	919	565	448	524	404	459	602	524	397	521	579	1002	299	532	495	603	869	630
CRCP_ENSGALG00000002587	1061	1004	1387	880	850	777	869	727	1146	668	915	985	913	1418	703	963	929	886	1371	915
CRDS2	18	33	44	25	18	16	34	34	86	51	16	28	26	51	25	25	28	26	49	28
CREB1_ENSGALG00000008494	2256	2483	3405	2187	2074	2770	1760	1504	2990	2164	2035	2139	2546	3489	1365	2142	2421	2314	3486	2122
CREB3L1_ENSGALG00000008393	11293	13645	15471	11678	3912	7764	6096	6122	10696	10876	9952	12145	15039	20153	8427	13271	12951	13555	16412	12536
CREB3L2_ENSGALG00000012877	18183	16410	21417	13604	9225	11614	14509	11029	27762	14558	16079	14456	16119	22844	11384	13484	16214	16090	22508	16089
CREB3L3_ENSGALG00000001252	56	50	53	21	46	18	25	10	50	12	39	43	31	45	27	24	24	37	33	37
CREB3_ENSGALG00000002523	3246	2525	2830	2027	2488	2503	1460	1268	2220	1639	2799	2285	2259	3332	1906	1894	2171	2411	3323	2661
CREB5_ENSGALG00000011137	508	496	778	512	592	446	246	181	407	492	467	427	423	762	298	578	326	471	546	356
CREBBP_ENSGALG00000007762	5417	4583	6160	4037	5076	5783	1428	1178	4793	4469	5019	4253	4956	6589	3407	5513	4364	4804	6365	4366
CREBL2	597	486	713	455	527	476	370	321	589	411	451	424	514	895	275	466	412	426	671	481
CREG1_ENSGALG00000026184	898	817	980	624	480	886	540	601	791	576	665	705	795	1101	481	656	698	801	1135	813
CREG2_ENSGALG00000026022	144	191	224	154	107	171	156	147	279	164	138	165	143	293	89	198	128	135	333	213
CRELD1_ENSGALG00000028605	2003	1583	1738	1885	1974	1728	268	299	1094	875	1679	1452	1634	2104	1384	1477	1618	1534	1823	1900
CRELD2	1947	2014	2248	1627	1342	1984	1323	1290	1912	1750	1548	2048	1642	2547	1105	1616	1818	1597	2979	2403
CREM_ENSGALG00000007082	161	210	264	157	130	317	112	129	172	130	147	229	140	256	142	238	218	252	226	235
CRH	5	6	4	2	3	18	1	0	5	13	4	3	7	2	2	3	18	16	9	7
CRHR1_ENSGALG00000000371	8	6	4	3	8	0	3	3	40	10	9	9	4	2	6	2	3	6	6	2
CRHR2	33	55	54	39	23	37	15	31	74	121	18	32	43	60	25	34	67	77	65	47
CRIM1	2631	2357	3768	2186	1569	2838	1806	1687	3750	1907	2488	2170	2899	4168	2081	3104	2421	3127	3804	2702
CRIP2_ENSGALG00000026471	367	410	523	471	124	144	86	111	392	480	280	363	546	843	213	307	373	366	477	444
CRIPT	646	766	1069	772	619	682	665	603	865	659	523	644	688	1210	397	720	729	731	1196	848
CRISP1_ENSGALG00000016682	2	8	22	21	3	3	2	17	9	61	3	8	7	40	2	11	6	4	31	22
CRISPLD1_ENSGALG00000015661	7468	7404	9468	6064	5576	7129	6052	5732	5554	5921	5910	6902	5619	11878	6170	11126	10190	10585	7419	5489
CRISPLD2_ENSGALG00000005692	16586	15673	13876	7367	2707	6371	8723	8541	10217	5478	14111	14429	11874	13218	8332	11008	6440	7270	13441	8606
CRK	4	3	4	0	5	1	0	2	5	0	2	6	2	6	2	3	4	4	4	2
CRKL_ENSGALG00000006390	2084	1868	2446	1791	1724	2085	1442	1217	2138	1646	1700	1585	2068	2928	1156	1533	1738	1794	2594	2213
CRK_ENSGALG00000002656	3370	3599	4498	2998	2859	3669	2685	2579	3757	2924	2824	3224	3204	5250	2115	3136	3227	3365	4910	3658
CRLF1_ENSGALG00000026146	967	713	797	789	717	1250	233	178	925	713	799	680	772	1054	823	857	1108	1083	1117	1270
CRLF2_ENSGALG00000016696	0	0	0	0	1	0	0	0	0	1	0	0	0	0	0	0	1	0	1	0
CRLF3	2529	2526	3155	2215	2014	2132	1778	1527	2670	1812	2116	2323	2291	3379	1696	2008	2313	2075	3432	2593
CRLS1_ENSGALG00000009214	614	559	769	537	497	506	484	462	665	461	507	578	555	917	419	525	614	563	810	648
CRMP1	685	530	1427	991	1112	1564	362	258	409	237	539	534	1019	1638	818	1563	1271	1331	629	477
CRMP2A_ENSGALG00000000227	15345	14315	13462	9659	7477	8319	6455	5633	10087	8517	11505	12137	10130	15259	7014	9772	8722	8388	15846	11768
CRNKL1_ENSGALG00000008429	1520	1680	2387	1427	1409	1847	1386	1368	1902	1291	1298	1592	1608	2653	867	1551	1574	1581	2471	1657
CRNN	66	89	203	122	88	2	42	25	20	19	51	67	77	297	72	91	64	116	115	159
CROT_ENSGALG00000008813	2925	2980	3856	2468	2346	2610	2345	2047	3136	1984	2421	2625	2638	4371	1838	2402	2686	2803	4051	2901
CRP	9	13	11	3	23	14	2	3	17	7	13	12	14	14	10	9	17	11	25	17
CRTAC1	1824	975	738	651	566	264	332	271	869	353	1348	795	700	794	736	508	524	509	959	982
CRTAM_ENSGALG00000006527	2	1	0	1	1	1	1	0	0	0	0	0	0	3	0	0	0	0	0	1
CRTAP_ENSGALG00000011972	12051	10365	10682	7560	4735	7380	6588	6109	13886	7960	9035	8904	8502	11372	5598	6152	8136	7727	12484	9873
CRTC1_ENSGALG00000003304	3921	3490	3817	2881	3196	3471	1564	1205	3883	2504	3637	2794	3119	4004	2473	3036	3249	3196	4599	3507
CRY1_ENSGALG00000012638	2092	2348	2857	1950	1428	1555	1718	1684	2285	1677	1915	2177	1785	3364	1332	2048	2059	2043	3297	2423
CRY2_ENSGALG00000008436	1331	1339	1898	1584	1329	1309	1147	973	1400	848	1170	1216	1375	1982	874	1102	1453	1384	1862	1667
CRYAA	4	8	2	3	6	2	2	3	1	6	2	1	6	2	1	1	4	2	6	3
CRYAB	675	734	504	560	600	75	214	242	397	328	302	535	161	944	344	889	295	499	1353	1241
CRYBA1	35	20	20	23	32	19	20	12	15	4	17	15	20	23	11	5	19	17	24	28
CRYBA2	0	0	0	0	0	0	1	0	0	0	0	0	0	0	0	0	0	0	0	0
CRYBA4	12	4	5	4	5	0	0	1	6	1	10	8	3	7	6	3	6	0	8	6
CRYBB1	1	1	4	2	3	1	0	0	5	4	5	2	3	4	0	2	3	7	3	3
CRYBB2	1	0	0	0	0	1	0	0	1	0	1	0	0	1	1	0	0	0	0	0
CRYBB3	0	0	0	0	0	1	0	1	0	1	0	0	0	1	0	0	0	0	0	0
CRYBG3_ENSGALG00000024077	898	802	1051	618	830	861	954	612	1663	776	815	693	879	1199	641	914	867	963	1185	781
CRYGN	15	5	12	9	9	11	15	4	20	5	12	13	5	11	7	11	8	10	9	6
CRYGS	9	9	6	3	5	9	6	6	13	8	12	12	7	8	7	6	8	13	7	6
CRYL1_ENSGALG00000017135	1761	1897	1864	1055	892	953	1760	1598	1795	952	1231	1416	1169	1886	940	1259	1233	1278	2447	1833
CRYM_ENSGALG00000002484	1000	574	795	645	791	505	328	242	1316	489	881	560	782	1023	691	535	631	634	682	580
CRYZ	658	645	772	624	534	484	355	354	725	354	592	600	584	867	501	571	594	577	802	688
CRYZL1_ENSGALG00000015992	447	510	624	398	401	545	359	367	363	325	398	416	414	660	270	436	457	410	685	475
CSAD_ENSGALG00000028195	0	0	0	0	0	0	0	0	0	0	0	0	0	0	0	0	0	0	0	0
CSDA	9752	7604	9597	6912	6447	7112	3749	3583	7399	6115	7713	6975	8457	11700	5797	6392	7184	7613	9226	7201
CSDC2_ENSGALG00000000049	16	13	20	9	14	5	17	2	25	14	25	11	9	20	16	14	18	8	20	15
CSDE1_ENSGALG00000002139	16127	17586	25203	16911	13173	16490	14082	13083	20947	15203	14441	17346	17559	27797	10955	17786	17363	16572	25714	19054
CSE1L_ENSGALG00000004707	3300	3432	5068	2960	2849	3868	2952	2894	3563	2344	2849	3327	3375	5413	2025	2934	3184	3322	5107	3446
CSF1	0	0	0	0	0	0	0	0	0	0	0	0	0	0	0	0	0	0	0	0
CSF1R_ENSGALG00000005725	39	324	320	257	19	14	26	203	128	252	33	240	37	558	30	171	272	322	413	424
CSF1_ENSGALG00000028217	0	0	0	0	0	0	0	0	0	0	0	0	0	0	0	0	0	0	0	0
CSF2	0	0	0	0	0	0	0	0	1	0	0	0	0	0	0	0	0	0	0	0
CSF3R_ENSGALG00000002112	7	43	46	34	3	1	2	9	11	32	10	41	8	44	2	15	38	44	52	59
CSF3_ENSGALG00000026420	2	1	1	2	0	0	0	0	2	0	1	1	0	2	0	3	1	0	1	3
CSGALNACT1_ENSGALG00000010125	12675	7213	6886	3290	2732	3190	8434	5564	6674	1696	9029	6431	3688	4483	4504	3522	3538	3679	5737	3645
CSGALNACT2_ENSGALG00000002543	3283	3622	3958	2434	1530	2033	2637	2934	2986	2937	2918	3431	2598	4616	1715	2510	2232	2527	6005	4337
CSK	3893	2957	3511	2814	3156	2975	1706	1248	3428	2105	3491	2743	2969	4202	2338	2428	2729	2793	3428	2929
CSMD1_ENSGALG00000016341	274	192	394	192	381	335	231	166	44	43	227	199	139	256	175	212	114	141	279	162
CSMD2_ENSGALG00000002602	185	100	65	62	63	25	130	88	386	62	147	102	64	114	50	68	59	65	103	66
CSMD3_ENSGALG00000016111	7	12	114	63	40	12	1	8	14	11	11	9	25	71	5	14	20	20	18	10
CSNK1A1_ENSGALG00000001364	11228	10733	14108	9769	8335	10792	7915	7355	12173	8888	9242	9659	10795	16263	6497	9426	10940	10848	15215	12018
CSNK1D	3782	3841	5053	3356	2803	3554	2639	2665	3843	2648	3219	3371	3597	5306	2246	3273	3317	3517	5298	3940
CSNK1E_ENSGALG00000019315	3160	2827	3629	2936	2802	2955	1303	1189	3029	2313	2672	2508	2915	3973	2070	2813	2952	2612	3783	3441
CSNK1G1	2248	1710	1913	1505	1668	1678	699	639	1947	1215	1892	1615	1588	2199	1318	1428	1481	1465	2267	1926
CSNK1G2_ENSGALG00000027540	2436	1903	2018	1985	1797	1686	609	507	1951	1624	2123	1592	1971	2592	1522	1558	1907	1808	2172	1973
CSNK2A1_ENSGALG00000006197	4339	4037	4928	3479	3360	4084	2940	2863	4459	2874	3510	3803	3415	5879	2389	3440	3740	3782	5652	4115
CSNK2A2	3451	3086	3910	2880	2534	3056	2124	1840	3392	2577	2922	3168	3180	4650	2131	2866	2876	3113	4239	3369
CSPG4_ENSGALG00000002678	17730	9006	11598	6842	6807	8569	4973	3507	15743	6074	17627	9275	10070	10631	11422	8488	6707	8449	6569	4413
CSPG5_ENSGALG00000028443	478	206	146	174	391	137	43	30	427	100	401	168	182	181	254	157	167	143	142	170
CSPP1_ENSGALG00000015539	378	447	526	367	335	383	202	237	371	213	341	346	340	519	215	367	382	379	617	438
CSRNP1_ENSGALG00000027905	6931	7759	10252	5939	3849	5553	3934	3739	4707	4213	10357	8283	6602	8575	8462	10295	7641	8479	10327	9315
CSRNP3_ENSGALG00000010971	137	166	114	79	64	47	192	125	284	96	146	126	90	145	86	114	142	132	262	145
CSRP1	7128	7927	8568	7973	4037	9304	1414	1830	5686	8244	5814	6512	10377	11515	4543	5934	8037	8260	9957	9861
CSRP2	12067	12965	17523	14170	11043	15546	5326	6232	12039	23455	10042	14292	13493	18620	6969	11759	8927	8329	15858	12864
CSRP2BP	844	787	1180	751	760	811	724	629	912	678	698	725	834	1333	457	669	828	780	1256	865
CSRP3	39	60	47	29	8	35	13	20	84	118	46	46	78	63	25	29	31	33	67	52
CST3	40568	25241	20002	15526	17356	20441	15259	11328	13384	13558	23153	19689	11808	18219	16082	13454	24511	26314	41379	41681
CST7	2	2	4	2	3	2	2	7	1	0	1	2	3	7	2	2	2	10	2	3
CSTA_ENSGALG00000014412	15	60	103	83	12	5	16	41	45	98	19	70	19	115	12	43	32	49	114	101
CSTB	944	699	1029	751	714	812	608	509	801	552	715	708	763	1191	495	691	702	704	1003	785
CSTF1_ENSGALG00000007757	901	761	964	811	770	802	614	573	997	642	688	668	789	1272	487	674	760	678	1066	756
CSTF2	2132	1823	1935	1453	1716	1632	712	665	1919	1199	1849	1522	1615	2285	1380	1508	1497	1692	1977	1801
CSTF3_ENSGALG00000011685	1442	1215	1683	1253	1101	1168	1215	950	1372	849	1231	1163	1270	1804	808	1151	1235	1047	1857	1532
CS_ENSGALG00000026880	0	0	0	0	0	0	0	0	0	0	0	0	0	0	0	0	0	0	0	0
CTBP1	7515	6279	9205	6070	5938	6498	5048	4421	6310	4522	6689	6641	7180	8969	5162	6202	5207	5131	9763	7508
CTBP2_ENSGALG00000009738	2642	1787	2239	1512	1581	1274	1435	994	2450	1379	2495	1909	1587	2239	1442	1342	1433	1342	1886	1451
CTBS_ENSGALG00000008780	1064	1052	1615	1129	893	1038	841	798	1222	845	785	949	967	1543	596	967	919	929	1359	1092
CTC1_ENSGALG00000014822	341	398	484	351	311	346	239	294	500	401	296	370	356	591	227	378	394	363	592	404
CTCF_ENSGALG00000001817	3429	3323	4924	3048	3430	3935	2066	1972	3856	2526	3036	3079	3294	5243	2153	3045	3206	3316	4449	2970
CTDP1_ENSGALG00000012653	1126	1066	1578	1000	940	1195	1058	884	1127	721	995	1080	1078	1621	688	1057	983	993	1484	1089
CTDSP1_ENSGALG00000027768	2796	1934	2332	2070	2452	2472	539	518	1733	1359	2286	1621	2482	2871	1668	1602	2213	2012	2362	2254
CTDSPL2	2954	3052	4498	2677	2624	2954	2523	2297	3698	2351	2686	2768	2818	4683	1812	2879	2952	2977	4529	3171
CTDSPL_ENSGALG00000005710	5548	5745	7451	4827	2847	4952	3857	3441	6621	5250	4870	5133	6143	8091	3265	5239	4822	4963	7493	5239
CTGF_ENSGALG00000002909	33707	46640	54424	31911	22742	38601	16173	19846	21433	24681	68200	44429	49581	38541	59730	39565	51151	48001	53651	48747
CTHRC1_ENSGALG00000016071	6158	3424	2673	1991	3382	1855	1670	1128	4963	1944	5402	2866	2631	2356	3483	2407	2637	2241	2548	2187
CTH_ENSGALG00000011331	4920	3618	4288	2941	2365	2151	2709	2148	4976	2454	4100	3577	3336	4609	2552	2760	3594	3068	4584	3521
CTIF_ENSGALG00000023718	1043	1123	1448	1120	953	1270	587	496	1045	1022	1016	965	1358	1809	806	1081	1120	1272	1557	1250
CTK-1_ENSGALG00000003579	1755	1448	1870	1394	1617	1487	918	614	1790	842	1663	1220	1551	1994	1117	1204	1290	1297	1839	1461
CTLA4	181	35	44	21	20	26	118	50	377	109	186	49	86	38	82	31	51	55	31	21
CTNNA1_ENSGALG00000002447	15374	15170	20186	14045	10245	15677	7218	7935	13804	10902	13366	14761	15854	22326	9254	12479	12491	14069	20196	14831
CTNNA2	1892	1804	1828	1307	1217	981	1013	916	2895	1284	1555	1565	1251	2213	1185	2061	1980	1996	2985	2250
CTNNA3_ENSGALG00000002845	113	121	134	87	97	68	144	115	80	59	92	117	44	125	50	61	101	82	156	124
CTNNAL1_ENSGALG00000013207	512	547	819	493	868	1495	547	524	694	401	481	548	526	721	370	576	840	839	859	653
CTNNB1	36474	27600	33784	21153	21780	26174	21317	16959	34192	16224	30407	24248	27551	34733	20717	19696	24265	25850	31674	22795
CTNNBIP1_ENSGALG00000026306	2154	1401	1856	1054	1372	1236	1958	1425	2221	1097	1925	1362	1297	1683	1295	1070	1309	1147	1634	1198
CTNNBL1_ENSGALG00000006817	1577	1280	1668	1186	1243	1217	930	794	1618	1035	1355	1181	1216	1974	940	1155	1205	1205	1777	1399
CTNND1_ENSGALG00000007330	6936	6308	8219	6156	5906	6952	2910	2547	5785	4732	6303	5662	7480	10000	4902	5728	6428	6822	8558	7101
CTNND2_ENSGALG00000013001	166	183	222	163	119	156	83	75	229	189	126	146	172	237	114	180	202	201	221	134
CTNS_ENSGALG00000004628	355	487	656	466	315	564	305	359	335	345	323	471	500	858	190	334	490	449	663	513
CTPS1_ENSGALG00000000675	3079	2737	2993	2221	1960	2417	1341	1255	2853	2241	2521	2422	2801	3742	1850	2080	2324	2683	3536	2869
CTPS2	152	145	219	172	208	136	166	121	220	126	149	140	164	263	119	144	168	138	203	164
CTR9_ENSGALG00000005618	1951	1937	2675	1643	1520	2086	1253	1181	2041	1360	1564	1759	1904	2789	1074	1879	1673	1840	2793	1835
CTRC	0	0	0	0	0	0	0	0	0	0	0	0	0	0	1	0	0	0	0	0
CTRL	1	2	3	0	0	2	0	0	4	3	1	4	0	4	1	3	1	3	1	1
CTSA_ENSGALG00000006876	4246	4009	4897	3980	3594	4507	1810	1985	2762	2969	3705	3706	3933	5358	2612	2932	3654	3805	5043	4644
CTSB	8939	9564	11720	9450	6324	7083	3350	3957	9649	8511	7241	8752	7886	14477	5542	8139	9949	9828	13168	12089
CTSC_ENSGALG00000017239	1931	1993	3583	2558	1325	1976	1810	1828	1762	1654	1461	2028	2106	4006	1092	1743	1873	1812	2816	2173
CTSD	9785	9702	13868	9070	7469	9718	5883	6164	9934	8988	7882	9192	8889	15734	5763	7967	9088	10207	14656	11461
CTSE_ENSGALG00000000786	2	0	0	0	0	0	0	0	0	0	0	0	1	0	0	0	4	0	1	0
CTSK_ENSGALG00000028147	4485	4649	5225	4644	4374	6271	1192	1561	3018	3694	3650	4101	4561	6497	2595	3477	4449	5098	4546	4414
CTSL2	4984	5245	6285	4731	4084	7925	3165	3185	3444	4206	3592	4489	4848	7559	2853	5504	5213	5508	7880	6684
CTSO_ENSGALG00000009373	2028	1817	2805	1890	1611	1721	2049	1589	1931	1315	1695	1671	1694	2770	1152	1897	1820	1696	2436	1788
CTSS	80	263	241	214	44	23	31	95	92	206	71	210	63	415	48	161	231	229	331	334
CTSZ_ENSGALG00000007462	1754	1941	2576	1856	1444	2096	1358	1561	1418	1510	1342	1886	1870	2926	1117	1532	2100	2007	2835	2280
CTTN	5666	6081	8331	5630	4773	5985	3770	3594	5912	4860	4819	5470	6038	9365	3605	6346	5971	6242	8703	6246
CTTNBP2	1307	1247	1057	671	729	654	1526	1339	1190	779	997	1111	734	1113	520	697	892	809	1817	1200
CTTNBP2NL_ENSGALG00000026182	1210	1064	1237	934	855	1089	644	444	1370	814	1187	1000	1038	1410	902	1264	966	1267	1379	1086
CTU2_ENSGALG00000006303	999	656	710	584	733	514	215	182	663	514	793	604	621	854	542	461	647	605	751	684
CTXN1_ENSGALG00000000337	157	63	73	48	265	61	42	22	77	29	123	49	63	76	73	44	62	47	46	39
CTXN3_ENSGALG00000029034	0	3	2	1	1	0	4	5	2	3	0	0	2	2	0	3	6	1	2	3
CUBN_ENSGALG00000008704	220	311	307	188	59	68	142	150	364	140	212	247	148	262	110	191	86	155	216	117
CUEDC1_ENSGALG00000005549	1804	1534	1691	1383	1342	983	705	625	1910	1161	1461	1247	1327	2014	1036	1118	1253	1331	1830	1508
CUEDC2	545	482	699	514	447	527	335	271	581	380	469	458	561	685	317	405	500	461	729	559
CUL1_ENSGALG00000012402	1572	1788	2422	1579	1313	1698	1454	1442	1992	1380	1222	1512	1718	2825	942	1572	1522	1558	2664	1816
CUL2_ENSGALG00000007095	1365	1508	1998	1352	1198	1680	1422	1332	1716	1120	1121	1372	1489	2314	781	1319	1293	1373	2159	1488
CUL3_ENSGALG00000005108	3610	3693	5201	3303	2879	3771	3269	3015	4343	2746	3138	3520	3517	5606	2393	3355	3298	3560	5391	3878
CUL4A_ENSGALG00000016830	607	694	968	626	514	612	678	643	749	437	475	652	562	980	364	708	588	590	1022	723
CUL4B_ENSGALG00000008559	3613	4007	5484	3258	3089	4533	3816	3570	4511	3017	3307	3597	3814	6097	2239	3883	3480	3878	5919	3857
CUL5_ENSGALG00000017165	1556	1760	2366	1559	1237	1806	1585	1528	2147	1356	1398	1599	1602	2757	1013	1694	1511	1716	2601	1698
CUTA_ENSGALG00000001620	581	247	192	124	148	23	389	186	357	116	419	245	141	126	265	150	170	117	189	124
CUTC	658	516	604	541	536	462	271	207	690	297	609	480	433	686	417	388	470	435	694	578
CUX1_ENSGALG00000001807	3337	2925	3703	2229	2585	4005	1397	1128	3450	2817	3162	2756	3133	4147	1989	2979	2479	2744	4264	2688
CUX2_ENSGALG00000004598	144	95	86	76	149	58	30	14	145	15	146	94	99	83	89	55	43	47	65	67
CUZD1_ENSGALG00000023421	3	5	3	2	0	0	1	3	1	1	1	4	4	2	2	2	2	2	9	7
CWC15_ENSGALG00000017207	2321	1926	2512	1727	1789	1830	1337	1145	2306	1688	1876	1813	1799	2959	1291	1730	1765	1877	2691	2122
CWC22	1382	1528	2088	1189	1086	1475	1156	1137	1781	1121	1183	1452	1324	2190	953	1589	1307	1577	2104	1403
CWC25_ENSGALG00000001624	584	608	756	480	490	517	256	289	654	424	494	507	537	925	397	537	550	593	767	591
CWC27_ENSGALG00000014747	651	725	920	676	586	769	525	476	755	465	500	646	692	1003	395	606	644	587	1031	753
CWF19L1_ENSGALG00000003249	1128	1117	1508	1043	940	1122	639	593	1331	800	1027	1077	1040	1662	733	1048	1041	1189	1440	1074
CWF19L2_ENSGALG00000017171	742	757	1080	674	624	759	431	423	807	490	566	702	706	1177	430	698	730	768	1099	788
CWH43_ENSGALG00000014080	98	72	102	74	39	122	144	97	63	20	129	114	91	75	39	67	40	75	74	56
CX3CL1	175	222	150	102	73	189	39	60	163	379	90	164	128	315	68	215	153	171	345	289
CX3CR1_ENSGALG00000011955	4	10	3	1	2	0	2	10	2	3	1	10	2	20	0	5	5	8	8	4
CXCL12	1391	1379	3216	2702	482	296	710	585	2769	1596	1159	1140	1814	5050	875	2099	1226	1295	1526	1366
CXCL13L2_ENSGALG00000010338	0	1	0	1	0	3	0	1	1	1	0	2	0	0	1	0	0	0	3	2
CXCR2	67	40	26	39	35	33	21	9	8	6	51	32	35	56	34	34	37	41	37	34
CXCR4	9	39	84	28	10	15	9	32	15	25	14	54	15	54	7	50	40	58	57	65
CXCR5_ENSGALG00000007675	1	0	1	0	1	1	0	0	2	1	1	0	0	1	1	0	2	0	4	0
CXCR7	1849	1593	2534	1486	2222	1014	1403	859	1618	695	1847	1418	2190	2775	2093	1992	1644	1730	1426	1125
CXXC5_ENSGALG00000000884	465	638	690	704	354	290	337	328	865	854	433	508	676	1153	257	597	631	534	856	709
CXorf21_ENSGALG00000016286	0	0	2	1	0	0	0	0	0	0	0	1	0	0	0	5	1	0	2	0
CXorf23_ENSGALG00000016418	729	700	904	708	447	667	731	612	697	603	567	664	784	1095	414	683	692	703	1050	849
CXorf36_ENSGALG00000016215	4	2	2	2	2	0	0	1	2	1	0	0	0	2	2	3	1	3	4	1
CXorf56_ENSGALG00000008652	1375	1291	1562	1048	898	1086	793	851	1280	828	1118	1191	1195	1826	921	1090	1095	1273	1645	1238
CXorf57_ENSGALG00000008990	1246	1171	1502	911	769	1158	1314	984	1664	912	1207	1103	1142	1571	779	991	1057	1086	1369	895
CYB561A3_ENSGALG00000005239	434	361	418	374	441	419	81	95	295	226	373	292	379	551	293	247	370	338	460	495
CYB561_ENSGALG00000024031	4	9	4	7	6	2	4	3	21	2	16	10	5	8	9	15	9	12	11	14
CYB5A	2724	2181	2795	1914	1782	1606	1517	1250	2388	1452	2060	1897	1761	2751	1606	2170	1942	1931	2938	2324
CYB5B	2656	2398	3253	2139	2285	2556	1600	1540	2822	1902	2288	2293	2415	3630	1761	2190	2198	2405	3259	2611
CYB5D2_ENSGALG00000001479	1053	906	1078	799	738	814	570	474	863	626	835	782	858	1299	530	659	751	833	1052	847
CYB5R2_ENSGALG00000005301	356	282	361	241	332	460	243	214	247	145	246	272	339	421	213	287	296	328	398	340
CYB5R3_ENSGALG00000014122	6160	6657	8024	5322	4944	7650	3414	3251	4952	4333	5057	5785	5817	8747	3075	4663	5212	5768	7259	5436
CYB5R4_ENSGALG00000015843	277	335	432	337	251	380	273	301	300	283	223	333	320	572	172	315	326	322	528	408
CYB5RL_ENSGALG00000010758	855	863	1219	832	893	795	701	618	986	562	774	861	751	1408	619	814	819	816	1260	961
CYBA_ENSGALG00000026172	2660	1766	1671	1671	2460	2637	314	314	1373	1631	2119	1604	1945	2168	1605	1744	2000	1969	1811	1854
CYBB	5	46	54	38	4	0	7	29	16	25	6	29	7	91	1	24	39	45	79	67
CYBRD1_ENSGALG00000026652	4433	3900	2988	1709	3159	3037	2725	2032	3979	1702	3358	3499	1951	2257	1858	2209	2219	2015	3144	1955
CYCS	3358	3006	3404	2410	2149	3536	2284	2399	3195	2902	2632	3056	2881	4063	2038	3134	2732	2789	4454	3333
CYFIP1_ENSGALG00000016736	4383	4927	6281	4056	3545	5611	3205	3127	4431	3606	3619	4492	4656	7485	2563	3727	4132	4729	6650	4738
CYFIP2_ENSGALG00000003818	711	571	829	653	721	466	746	481	1305	421	704	549	793	933	467	459	816	622	685	533
CYGB	3245	2699	2730	2216	3045	6326	804	645	1684	1388	2449	1917	4969	3984	3239	3608	6128	6613	2652	2330
CYLD_ENSGALG00000003753	621	673	867	650	668	729	675	583	909	594	540	611	616	1076	347	671	625	676	1067	700
CYP11A1	37	27	72	48	50	18	13	11	89	28	38	28	36	67	23	30	34	39	30	31
CYP17A1	68	36	28	25	25	11	20	18	27	17	34	43	29	47	21	33	42	35	51	57
CYP19A1	0	0	0	0	0	0	1	0	1	0	1	0	1	0	0	0	0	1	0	0
CYP1A1	13	20	50	16	20	12	12	5	4	19	23	24	26	46	17	32	7	36	25	17
CYP1A4	71	76	232	83	101	70	42	57	32	94	108	125	110	213	91	168	63	137	133	120
CYP1B1_ENSGALG00000025822	1426	1338	1209	749	142	358	686	666	3081	3232	1033	863	1473	1301	716	833	969	1025	1781	1043
CYP20A1_ENSGALG00000008730	1937	1837	2462	1783	1507	1637	1348	1184	1951	1324	1665	1752	1833	2647	1148	1566	1869	1717	2431	1889
CYP21A2	108	68	70	92	99	125	22	25	66	45	82	55	58	85	68	49	77	64	78	84
CYP24A1	26	26	53	32	7	8	12	36	79	82	31	35	39	79	41	36	29	44	43	24
CYP26A1	1	0	0	0	0	0	0	0	1	0	0	1	0	0	0	0	0	0	0	0
CYP26B1_ENSGALG00000016102	1732	1648	3668	2697	7802	3200	707	740	2375	2016	1625	1416	2946	4509	1630	3169	2266	2536	2537	1910
CYP26C1_ENSGALG00000023751	8	2	6	6	5	3	4	1	4	3	4	1	4	11	4	3	2	2	5	2
CYP27A1_ENSGALG00000002470	206	127	193	183	226	124	52	35	138	68	176	111	148	190	117	87	137	109	105	87
CYP27C1_ENSGALG00000011532	293	207	230	155	170	106	176	103	375	121	219	161	161	260	110	150	123	101	276	210
CYP2C45	1	2	3	2	3	1	1	4	1	0	0	2	0	4	4	0	1	0	1	0
CYP2D6	1129	680	884	527	701	368	810	448	718	220	861	517	600	865	569	491	647	472	671	488
CYP2H1	1	0	1	1	0	1	1	3	1	0	1	2	0	1	0	0	2	0	1	1
CYP2R1_ENSGALG00000006050	297	290	367	231	186	289	246	231	271	187	236	261	251	438	181	259	295	273	330	267
CYP2U1_ENSGALG00000027908	360	337	427	346	228	310	316	296	272	143	231	275	293	464	140	245	237	268	502	411
CYP39A1_ENSGALG00000016710	301	309	377	314	163	202	137	137	183	118	268	291	339	444	227	272	264	254	341	302
CYP3A7	0	0	0	3	2	1	2	0	1	3	4	2	0	1	2	1	1	2	1	1
CYP46A1	272	364	375	349	223	207	222	240	507	281	216	323	283	404	166	264	302	211	527	401
CYP4V2	124	146	180	98	82	238	67	80	123	102	90	134	174	247	74	101	147	169	153	108
CYP51A1	8820	7802	9106	6189	5672	8319	4952	4731	9949	6330	7312	7483	7205	9984	5310	6574	5703	6722	9873	7831
CYP7A1	0	1	0	1	0	0	0	1	1	1	1	1	0	0	1	0	0	0	1	1
CYP7B1_ENSGALG00000015512	1341	1333	2219	1441	1686	1639	558	580	1187	912	1227	1524	1302	2524	896	1737	1830	2067	1722	1285
CYP8B1	20	13	17	14	6	4	8	5	13	24	8	5	17	25	9	11	8	17	21	13
CYR61	26310	30684	36181	23523	20709	23864	16103	14341	7342	10396	49582	30644	29159	25635	36975	27297	31545	26100	31587	32786
CYSLTR1_ENSGALG00000004128	145	113	161	91	108	178	74	75	195	154	126	98	158	223	106	94	129	161	159	146
CYSLTR2_ENSGALG00000017001	5	3	4	1	0	1	2	0	4	1	2	1	0	6	1	1	2	2	3	0
CYTH1	863	831	992	866	719	614	340	334	958	641	753	667	898	1233	618	706	870	853	1038	984
CYTH3_ENSGALG00000007149	2485	3076	4697	2893	1910	3190	1894	2100	2209	2122	2088	2815	2963	5760	1493	2799	2446	2874	4746	3520
CYTH4	10	20	17	11	5	4	5	10	14	6	12	24	8	18	6	10	20	19	21	15
CYTIP_ENSGALG00000012545	252	154	162	168	113	59	103	90	295	62	188	121	180	174	119	122	120	105	170	157
CYTL1_ENSGALG00000015015	27335	8799	8070	4554	5562	7538	15779	6703	33392	8109	20556	7667	8689	4057	14119	7588	4682	3749	4340	2604
CYYR1_ENSGALG00000015774	699	678	714	580	193	160	435	483	578	400	575	592	601	931	360	540	688	556	760	653
CZH5ORF43_ENSGALG00000023443	1391	1254	1489	1086	1041	1203	1049	963	1238	864	1100	1070	1026	1830	769	971	1000	1064	1730	1248
CZH5ORF44_ENSGALG00000014767	484	492	664	479	419	550	540	524	539	318	392	428	433	719	264	392	485	393	748	566
CZH9ORF100	221	218	292	250	267	345	167	176	258	129	180	215	240	345	146	191	258	217	328	248
CZH9ORF41_ENSGALG00000015155	601	684	970	780	588	867	468	519	729	648	484	612	782	1250	314	719	681	695	1056	864
CZH9ORF80_ENSGALG00000020528	784	806	1066	681	608	835	605	635	887	707	607	801	723	1234	469	824	828	727	1174	914
Cdc14B_ENSGALG00000012627	1086	1164	1783	1176	981	1289	992	799	1438	673	946	917	986	1565	557	820	1075	962	1272	922
Cu_ENSGALG00000018370	41887	50418	69275	41944	33920	58579	20306	22906	44573	28559	59506	54548	59433	96985	34617	68131	39362	56797	86650	41702
D1A_ENSGALG00000003270	6	4	5	4	3	2	2	2	4	1	4	2	12	9	6	9	1	8	12	14
D2HGDH_ENSGALG00000006347	476	413	534	370	430	345	346	306	577	259	433	331	320	578	305	300	340	366	515	391
DAAM1	1851	1458	2060	1475	1860	1350	1220	843	3275	1164	1745	1382	1477	1835	1202	1227	1286	1291	1519	1296
DAAM2_ENSGALG00000010055	5794	4640	6127	3446	2799	4146	3471	2692	6460	4951	4701	3992	5082	6469	3464	4542	4042	5053	6260	3628
DAB1	138	97	60	32	199	136	91	80	173	26	82	103	41	81	54	52	51	44	170	121
DAB2IP_ENSGALG00000001419	1212	1104	1713	1388	1313	1620	609	550	1325	730	1172	1103	1415	1985	835	1200	997	1010	1474	1345
DAB2_ENSGALG00000003803	2866	2658	3994	2473	1805	2741	3313	2987	3142	1833	2163	2175	2944	3955	1666	1963	2083	2183	4813	3365
DACH1_ENSGALG00000016933	33	29	47	21	88	27	11	11	28	32	22	35	15	30	3	23	22	18	28	29
DACH2	94	91	85	53	82	121	53	37	67	54	78	90	58	90	62	78	101	113	119	91
DACT1	17774	14225	17791	12837	9869	6720	8359	6615	17425	6982	16382	13243	11793	19471	9096	10155	7888	8810	16091	11980
DACT2_ENSGALG00000011288	4003	1823	2775	1760	1794	1146	2736	1587	2080	633	3371	1894	2281	3118	2083	1320	1317	1278	2593	2192
DAD1	5384	4100	4698	3678	3901	3928	1832	1868	4331	3714	4294	3710	3768	5495	2999	3344	3816	3828	5086	4422
DAG1	9875	6912	7418	6443	7189	7411	1853	1652	7165	4697	8207	5846	7462	8662	6456	5732	7054	7120	8487	8225
DAGLA_ENSGALG00000013306	903	744	840	552	527	593	534	416	954	360	797	638	644	852	521	486	494	509	896	612
DAGLB	287	370	365	319	299	272	281	241	265	182	260	258	278	446	158	248	284	237	500	404
DALRD3_ENSGALG00000006928	628	522	582	437	483	463	292	244	398	267	499	454	434	643	340	390	413	452	619	532
DAP	7174	8183	10250	6571	3746	4774	7306	7196	8903	8204	5602	7142	7381	12723	4423	8386	7843	7743	11356	8254
DAP3_ENSGALG00000019796	1665	1246	1561	1114	1168	1081	609	510	1229	896	1295	1115	1133	1855	901	1034	1143	1238	1670	1385
DAPK1	586	736	777	495	300	516	466	481	657	640	470	615	504	855	322	540	488	541	1107	785
DAPK2_ENSGALG00000003336	71	71	48	52	46	38	33	26	73	63	36	48	41	141	46	50	44	51	79	82
DAPK3_ENSGALG00000027936	3558	3307	3842	3057	2981	3853	923	923	2615	2762	3106	2878	3468	4552	2206	2834	3051	3176	4120	3482
DAPP1_ENSGALG00000000056	71	49	61	36	94	28	65	43	64	32	61	46	44	91	35	44	48	43	68	59
DARS	3980	3954	5083	3302	3012	3353	3072	2764	4445	2761	3284	3549	3442	5496	2424	3264	3367	3625	5236	3718
DARS2_ENSGALG00000023749	390	377	573	425	324	333	294	302	347	231	306	321	386	613	215	291	338	342	476	395
DAW1_ENSGALG00000002992	16	20	19	8	9	10	20	19	14	7	16	6	8	10	14	11	14	14	17	7
DAZAP1	3636	3131	3817	2782	2663	2887	1890	1659	3469	2064	3020	2976	3316	4457	2183	2763	2909	3067	4257	3259
DAZL	8	3	2	2	0	3	10	3	9	5	6	5	4	1	3	4	1	1	7	3
DBF4_ENSGALG00000008963	482	476	578	402	377	476	497	421	636	338	405	446	458	753	291	422	462	404	631	527
DBH_ENSGALG00000002926	0	0	1	0	0	1	0	0	0	0	0	0	1	0	1	1	0	0	0	1
DBI	2650	2551	2868	2133	1685	2109	928	961	2138	1565	2182	2451	2080	3256	1448	1895	1838	1959	3491	2619
DBN1	5396	4352	5155	5081	5990	5807	552	637	4290	3367	5209	4040	5111	6227	4164	4464	5049	4897	6453	6692
DBNDD1_ENSGALG00000000528	289	228	224	274	294	194	70	64	250	163	227	199	210	350	197	224	200	176	235	250
DBNDD2_ENSGALG00000003921	491	437	567	443	341	407	254	236	633	493	399	394	527	699	314	292	471	480	768	625
DBNL_ENSGALG00000022337	0	0	0	0	0	0	0	0	0	0	0	0	0	0	0	0	0	0	0	0
DBR1	2115	2177	2782	1672	1790	2803	1780	1797	2225	1658	1728	1903	2102	3221	1403	1959	2060	2455	2972	2030
DBT	405	583	743	590	481	622	461	474	531	361	327	482	540	820	241	487	615	518	813	632
DBX1	9	7	2	4	2	1	0	0	1	0	4	3	3	2	5	7	4	7	6	7
DBX2	227	144	117	82	343	94	160	107	120	85	229	159	66	100	154	91	167	106	256	185
DCAF10_ENSGALG00000005390	1139	1175	1714	1094	1014	1133	992	837	1531	921	1073	1115	1105	1794	766	1016	1048	1236	1630	1175
DCAF12_ENSGALG00000005800	2738	2410	2860	1812	1935	2127	2034	1762	2601	1610	1975	2065	1925	3288	1337	1865	1973	2017	3185	2348
DCAF13	3148	2819	3876	2529	2467	2967	2391	2199	3047	2109	2522	2674	2639	4256	1884	2589	2685	2719	4105	3120
DCAF17_ENSGALG00000009558	419	392	567	312	430	556	383	394	424	245	348	386	414	648	280	391	373	448	625	364
DCAF5_ENSGALG00000009463	860	976	1191	843	791	943	668	566	902	716	772	805	896	1313	543	765	769	844	1428	1092
DCAF6_ENSGALG00000015435	2431	2426	3068	2184	1988	2026	2300	1776	2606	1730	1895	2231	1964	3603	1409	2205	2073	2058	3039	2472
DCAF7_ENSGALG00000000510	2520	2320	3198	2014	2105	2378	1711	1512	3032	1742	2026	2006	2196	3680	1488	2077	2117	2335	3197	2136
DCAKD_ENSGALG00000000870	174	128	171	133	147	78	56	65	69	40	120	91	87	194	78	82	74	99	108	97
DCBLD1_ENSGALG00000014907	319	267	299	214	297	169	290	152	397	140	274	202	256	305	170	226	180	160	265	211
DCBLD2	4104	3922	4890	3151	2817	3679	3609	3113	4667	3729	3614	3573	4142	5610	2733	3656	3870	3977	5608	3793
DCDC2B_ENSGALG00000003239	403	374	518	378	399	350	233	210	415	239	300	318	352	513	250	311	325	341	563	425
DCDC2_ENSGALG00000012668	12	9	18	23	11	12	8	8	26	11	18	18	14	21	14	26	20	15	12	14
DCHS1_ENSGALG00000017334	5167	4252	6040	4398	4246	4737	1639	1544	4479	3965	4929	3675	5388	7316	3733	4262	4931	5629	5322	4378
DCK	517	578	789	534	445	810	493	497	604	489	403	490	648	855	320	539	568	538	811	603
DCLK1_ENSGALG00000017056	1946	2413	7378	4767	3496	5927	2814	3109	1772	1166	1850	2777	4707	8349	1963	3159	2229	2560	4948	3571
DCLK2_ENSGALG00000010040	161	190	339	235	258	337	86	109	210	179	168	175	224	414	169	172	228	235	244	172
DCLK3_ENSGALG00000012054	42	80	68	67	36	35	16	40	129	155	15	53	34	205	33	123	47	66	69	64
DCLRE1A	949	1000	1305	824	707	897	898	784	1162	707	794	907	871	1364	612	858	800	955	1475	955
DCLRE1B	578	499	622	414	468	515	310	267	621	337	553	409	476	701	364	381	413	479	624	378
DCLRE1C	118	129	155	106	88	123	103	112	215	111	82	111	104	186	62	93	118	131	188	146
DCN	25954	33791	62492	42149	22757	41479	28486	35303	34042	35198	23192	33215	41025	60796	18099	36800	42650	43746	36359	28097
DCP1A_ENSGALG00000005322	548	647	980	567	437	604	634	656	830	499	522	657	646	990	400	645	627	659	906	554
DCP1B_ENSGALG00000013010	426	493	578	398	356	401	355	341	435	275	369	406	458	799	246	375	471	431	669	484
DCP2_ENSGALG00000000215	853	973	1293	745	749	1000	860	726	1466	823	712	849	889	1534	525	911	848	849	1277	860
DCPS_ENSGALG00000001082	790	669	931	853	867	656	356	327	817	478	759	630	673	1153	566	611	849	726	934	822
DCSTAMP_ENSGALG00000016075	0	0	0	0	0	0	1	0	0	0	0	0	0	1	0	1	0	1	1	1
DCT	3	10	9	4	0	1	1	5	3	6	3	11	3	3	3	5	3	2	14	7
DCTD	908	853	1246	726	719	1070	911	806	1041	661	721	796	724	1073	509	731	787	760	1065	704
DCTN1	0	0	0	0	0	0	0	0	0	0	0	0	0	0	0	0	0	0	0	0
DCTN2_ENSGALG00000029062	0	0	0	0	0	0	0	0	0	0	0	0	0	0	0	0	0	0	0	0
DCTN3_ENSGALG00000021365	2004	1771	2334	1762	1754	2138	1028	970	1619	1251	1543	1701	1775	2817	1114	1555	1739	1671	2424	1959
DCTN4_ENSGALG00000004534	3402	3075	3973	2649	2500	2830	1740	1657	3182	2261	2844	2625	2981	4653	2092	2411	2639	2988	4012	2906
DCTN5	1091	943	1331	914	1008	893	899	776	1042	823	931	877	936	1572	698	873	886	953	1431	1074
DCTN6_ENSGALG00000010298	1364	1038	1331	1208	1215	1228	481	424	1065	781	1176	983	1085	1493	844	980	1135	974	1451	1276
DCUN1D1	1173	1296	1715	1085	1055	1637	1045	1006	1584	1073	922	1154	1214	2014	623	1161	1113	1212	1848	1254
DCUN1D2_ENSGALG00000029145	288	288	400	309	219	260	315	240	430	261	229	267	298	457	169	261	274	286	435	356
DCUN1D3_ENSGALG00000002267	1244	1168	1533	972	917	1329	1035	847	1468	981	1212	1137	1132	1635	935	1140	1044	1283	1612	1168
DCUN1D4_ENSGALG00000014078	626	800	1109	775	601	960	698	692	894	703	557	678	719	1204	354	741	802	774	1123	854
DCUN1D5_ENSGALG00000017181	1233	1057	1317	787	786	995	973	831	1086	873	913	967	909	1533	588	945	844	949	1405	997
DCX	711	901	839	519	316	483	598	486	3186	1033	532	568	502	933	667	1022	788	1069	849	474
DCXR	910	603	823	630	651	540	375	284	579	339	690	611	590	913	525	478	630	575	842	782
DDA1	0	0	0	0	0	0	0	0	0	0	0	0	0	0	0	0	0	0	0	0
DDAH1	3305	3482	4532	2702	1932	3926	2908	2633	4403	4106	3113	3275	3977	4176	2406	2742	3309	3360	5253	3489
DDB1	6295	5132	6490	4172	5103	5254	2484	2252	5297	3185	5302	4606	4762	7124	3831	4050	4432	4999	6626	5015
DDB2	488	486	616	409	459	408	354	302	637	327	432	381	423	742	307	430	417	454	597	484
DDC_ENSGALG00000013094	12	7	5	6	10	1	8	11	11	6	4	11	1	9	7	5	8	5	30	11
DDHD1_ENSGALG00000012426	723	703	765	660	568	568	506	485	920	556	589	629	606	908	438	564	812	703	1022	950
DDHD2_ENSGALG00000003264	944	768	753	649	662	381	536	374	805	348	751	587	561	792	581	504	781	676	884	878
DDI2_ENSGALG00000010072	2908	2812	3684	2411	2180	2804	2016	1622	3731	2623	2456	2433	2930	4028	1736	2420	2548	2543	3705	2415
DDIAS_ENSGALG00000000071	153	173	222	167	143	132	125	158	274	133	105	140	145	253	77	135	136	167	262	149
DDOST	12925	10832	12422	8960	9724	10616	6234	6075	12183	8267	10462	10347	9220	13332	7409	8559	9185	9291	14710	12175
DDO_ENSGALG00000015057	613	469	640	385	201	91	331	232	728	242	495	377	386	567	363	367	517	425	526	391
DDRGK1_ENSGALG00000016003	2300	2123	2408	1890	1506	2048	1372	1159	2121	1704	1821	2033	2236	3080	1347	2020	2052	1961	3026	2525
DDT_ENSGALG00000006350	3348	2539	4464	3140	2790	2899	2063	1671	2654	1389	2874	2742	3114	4611	2570	2630	2979	2825	3462	2851
DDX1	4326	4193	5698	3634	3356	4034	3822	3524	4996	3306	3497	3943	3869	6407	2635	3833	3827	3956	6018	4184
DDX10	1485	1537	2055	1399	1480	1683	1166	1147	1484	954	1336	1377	1505	2228	1024	1485	1364	1394	2227	1701
DDX11_ENSGALG00000012969	399	396	499	418	376	489	225	244	412	257	352	348	467	561	226	342	398	360	553	442
DDX17_ENSGALG00000012247	8457	9906	12800	9127	7235	8614	5250	5122	10483	6491	7796	8819	8833	13690	5740	9867	9259	8256	13776	10681
DDX18_ENSGALG00000012147	1489	1472	1871	1214	880	1122	1078	1217	1957	1310	1176	1399	1327	2185	838	1326	1318	1442	1952	1422
DDX19B	8826	7320	9172	6355	6012	7339	4559	4200	9761	5781	7734	7047	7631	10630	5502	6445	7040	7439	9916	7353
DDX20_ENSGALG00000001504	639	633	830	567	488	590	594	570	749	491	508	591	582	919	412	534	585	624	863	644
DDX24_ENSGALG00000010884	1072	1228	1639	1065	685	1082	996	995	1396	907	904	1119	1150	1817	660	1116	1181	1165	1720	1169
DDX25_ENSGALG00000000463	323	318	355	295	234	191	209	209	280	161	314	288	246	404	211	281	259	300	434	351
DDX27	2969	2960	3499	2590	2083	2507	1514	1400	3703	2403	2473	2823	2986	4368	1869	2611	2719	2992	4020	2918
DDX28_ENSGALG00000003415	639	471	524	467	707	581	248	226	373	312	486	399	489	737	339	372	442	474	589	570
DDX31_ENSGALG00000003534	661	676	1030	624	622	614	590	526	794	434	641	644	673	1004	442	580	651	614	909	756
DDX3X	25359	25581	33691	20124	16475	23619	19110	19087	25812	16219	21702	25159	23500	38549	16731	25166	21710	25430	36641	24955
DDX4	93	176	178	159	21	12	88	150	130	89	107	218	139	275	51	138	184	158	198	123
DDX42_ENSGALG00000000581	2281	2347	3193	2100	2117	2336	1391	1381	2659	1512	2102	2089	2038	3498	1453	2170	2197	2388	3191	2307
DDX46_ENSGALG00000006404	3779	3819	5081	3328	3177	3767	2918	2407	4500	2408	3344	3418	3829	5618	2431	3577	3383	3800	5177	3687
DDX47	1365	1286	1602	975	840	1152	853	819	1461	1071	1072	1175	1198	1889	736	1044	1044	1198	1828	1280
DDX49_ENSGALG00000003130	1267	943	1214	853	825	864	577	488	1225	743	922	818	905	1411	671	719	893	895	1266	945
DDX5	26098	26101	31647	20174	18464	23209	22452	20021	25484	12947	21338	23419	22702	35714	17320	22346	21037	24732	35944	26786
DDX50_ENSGALG00000004144	3549	3554	4439	2995	2187	3331	1838	1911	3432	2989	2885	3328	3526	5390	2204	3316	3193	3712	4806	3565
DDX52	444	467	595	415	362	487	317	323	542	452	384	421	448	749	265	443	367	472	668	514
DDX54_ENSGALG00000007490	1770	1501	1857	1330	1384	1365	445	498	1476	1143	1519	1398	1507	2106	1113	1154	1461	1493	1931	1603
DDX55	228	252	292	234	189	184	149	152	366	192	156	200	201	379	129	212	222	201	334	246
DDX59_ENSGALG00000002164	354	308	407	289	285	318	303	273	470	274	270	294	291	480	203	262	335	288	419	278
DDX6	7579	7647	10163	6234	5858	8282	4047	3944	9040	6269	6307	7263	6978	11703	4637	8907	6415	7182	10900	7130
DEAF1	248	200	288	189	244	209	110	80	201	158	250	187	233	301	182	171	196	198	227	229
DECR1_ENSGALG00000015913	2092	1896	2657	1779	1224	1198	1436	1292	1789	1580	1578	1802	1649	2936	1037	1484	1927	1741	2767	1948
DECR2_ENSGALG00000002683	1173	872	903	718	872	718	456	330	1038	605	983	774	773	1019	684	603	737	755	1006	797
DEDD_ENSGALG00000007589	2905	2256	2593	2090	2185	2425	914	798	2068	1765	2600	2080	2236	3094	1939	2368	2084	2235	2835	2403
DEF6_ENSGALG00000002615	903	696	800	644	526	309	385	289	987	385	693	479	635	965	468	372	674	651	751	735
DEF8_ENSGALG00000025712	500	318	403	333	452	356	137	93	322	246	428	328	330	488	256	233	355	297	404	405
DEFB1_ENSGALG00000016670	2	0	0	0	0	0	0	0	0	1	2	1	1	0	1	1	0	0	1	0
DEGS1	3476	2992	3684	2578	2423	3212	2127	2055	3062	2695	2894	2703	2973	4450	2069	2921	2679	2777	4140	3352
DEGS2_ENSGALG00000011213	0	0	0	0	1	1	0	0	0	0	0	0	2	2	0	0	0	2	1	2
DEK_ENSGALG00000012684	4363	4088	5242	3236	3166	3549	3762	3255	5003	2846	3460	3410	3495	5093	2381	3285	3575	3342	5197	3772
DENND1A_ENSGALG00000001157	2198	2075	2542	1579	1533	1734	2264	1731	2056	1139	2019	1836	1758	2667	1300	1704	1625	1768	2584	1935
DENND1B_ENSGALG00000002246	365	380	498	290	263	486	352	327	596	380	316	380	383	555	237	381	334	404	562	384
DENND2A_ENSGALG00000012857	1611	1533	2368	1803	796	756	792	640	1590	1057	1206	1280	1721	3215	939	1411	1398	1274	2361	2068
DENND2C	2641	2656	3118	2230	2080	2326	1490	1490	2784	1812	2124	2161	2414	3820	1539	2142	2239	2280	3761	2865
DENND2D_ENSGALG00000000154	45	36	31	29	23	2	14	19	74	33	37	25	20	35	29	25	35	35	60	49
DENND3_ENSGALG00000016167	364	334	366	198	175	253	402	335	315	175	259	279	264	315	222	255	233	242	563	412
DENND4A_ENSGALG00000007500	1506	1667	2106	1275	1492	1812	1613	1417	1995	1242	1290	1379	1381	2469	927	1577	1174	1480	2513	1590
DENND4C_ENSGALG00000015083	412	545	867	523	442	811	460	448	655	434	379	484	563	908	262	550	452	584	754	558
DENND5A_ENSGALG00000005840	2720	3010	3716	2144	1754	2307	2858	2448	4191	2533	2668	2830	2555	3836	1846	2558	2417	2611	4879	3089
DENND5B_ENSGALG00000012944	380	348	380	314	173	99	184	127	391	284	243	282	250	616	169	291	173	231	491	418
DENND6A	707	694	1048	707	576	642	607	597	767	482	538	640	768	1133	427	672	705	703	1004	837
DENND6B_ENSGALG00000013772	600	573	667	542	482	404	384	398	695	385	523	530	469	832	376	444	614	557	881	728
DENR	817	777	915	782	667	760	596	537	995	575	657	688	821	1243	504	664	776	707	1026	867
DEPDC1	389	359	493	343	417	614	290	317	439	261	371	366	418	497	254	288	401	347	539	428
DEPDC1B	121	198	256	186	139	169	144	192	307	114	134	155	143	240	98	198	168	148	251	189
DEPDC5_ENSGALG00000006766	664	837	1045	707	630	717	449	497	885	512	597	643	686	1094	433	637	640	682	1040	749
DEPDC6	751	491	509	369	991	698	725	354	334	382	579	401	349	438	352	288	468	369	393	280
DEPDC7	102	87	126	88	97	148	95	105	108	59	82	76	120	123	73	68	91	115	136	97
DERA	529	472	640	400	383	410	385	284	570	405	499	384	449	668	378	374	402	412	555	451
DERL1	5016	4684	5890	3521	3087	3678	3807	3438	5677	3122	4112	4369	4079	6450	2860	3980	4164	4489	6487	4602
DERL2_ENSGALG00000001649	951	869	1043	648	635	690	641	654	899	594	641	754	695	1118	493	584	699	648	1173	919
DERL3	701	711	788	576	431	380	399	374	739	391	568	771	547	843	376	559	559	571	994	772
DESI1_ENSGALG00000011934	2071	1943	2718	1821	1760	1950	1615	1530	2375	1885	1626	1852	1932	2927	1209	1724	1863	1841	2715	2082
DES_ENSGALG00000011306	623	477	602	705	704	87	65	70	1473	929	446	367	356	1483	938	1071	480	783	782	771
DET1_ENSGALG00000006750	1158	1290	1636	1153	1109	1250	726	690	1316	1045	1071	1068	1291	1881	773	965	1113	1166	1745	1369
DEXI	13	17	21	16	18	14	9	8	31	12	15	9	16	22	8	10	20	8	25	13
DFFA_ENSGALG00000002820	667	654	825	631	575	553	339	338	741	447	500	568	536	883	405	547	654	631	743	652
DFFB_ENSGALG00000000976	264	337	381	278	356	378	225	232	309	168	227	279	266	417	146	253	295	227	432	342
DFNA5_ENSGALG00000010997	1182	1222	2158	1326	1049	1050	1062	889	1566	995	961	1176	1188	2429	893	1213	1166	1333	1697	1206
DFNB31_ENSGALG00000006310	3	0	4	2	4	4	1	1	2	0	3	5	4	2	0	3	2	0	1	1
DFNB59_ENSGALG00000023439	1	2	4	4	1	2	3	3	4	0	5	1	3	3	1	3	0	2	6	1
DGAT2_ENSGALG00000009114	22	16	15	11	6	3	10	5	13	9	17	21	15	21	15	9	14	10	11	16
DGCR14_ENSGALG00000005885	879	755	991	677	607	631	525	453	736	502	776	756	688	1141	616	662	686	750	1072	790
DGCR2_ENSGALG00000005891	3153	2403	3504	2255	2460	2445	2142	1632	3040	1937	2754	2289	2549	3782	1908	2164	2419	2403	3446	2549
DGCR6	1458	1107	1297	1141	1049	1042	592	570	1226	727	1183	981	1180	1644	890	912	1112	991	1361	1167
DGCR8_ENSGALG00000002076	2547	2708	3494	2374	1877	2449	2165	2310	3882	2401	2256	2507	2558	4279	1669	2738	2409	2659	3947	2590
DGKB_ENSGALG00000010786	65	93	125	72	91	130	75	107	184	297	49	94	125	148	48	108	108	106	112	74
DGKD_ENSGALG00000001730	1282	1846	1787	1076	1218	1379	1103	1227	1626	1018	1325	1427	1258	2076	920	1319	1360	1707	2322	1491
DGKE_ENSGALG00000003131	499	600	786	491	421	589	459	530	729	510	434	475	543	824	356	511	487	576	860	564
DGKG_ENSGALG00000005721	473	552	681	688	406	297	129	150	271	434	330	438	593	1016	273	447	640	494	597	607
DGKH_ENSGALG00000016959	214	408	462	236	259	640	280	320	407	506	272	426	269	447	146	400	272	388	592	309
DGKI_ENSGALG00000012890	12	11	19	12	14	14	6	10	29	11	12	11	9	16	7	13	18	5	13	18
DGKK_ENSGALG00000003841	23	12	18	21	40	15	9	2	22	6	26	21	20	27	27	19	24	15	21	26
DGKQ_ENSGALG00000002142	405	470	487	288	246	358	437	375	603	477	337	394	414	597	256	315	370	466	760	536
DGKZ	964	953	1131	990	844	777	478	449	1089	869	957	822	1053	1694	710	749	991	981	1345	1099
DGUOK	1131	970	1486	923	991	1429	1104	979	1358	810	957	960	1209	1506	675	822	1056	1084	1348	1011
DGUOK_ENSGALG00000022134	598	428	468	522	530	349	65	63	420	273	517	357	392	567	398	364	484	375	509	545
DHCR24_ENSGALG00000010798	5175	3319	3821	2448	2342	3505	3406	2166	7898	2998	4529	3239	3170	4193	3138	2824	2327	2826	3538	2487
DHCR7	3280	2743	3240	2037	1818	2841	2141	2038	3379	2520	2476	2480	2593	3891	1720	2677	2048	2333	3515	2526
DHDDS_ENSGALG00000000385	803	917	1016	664	522	673	528	499	1046	702	628	756	697	1154	433	739	686	787	1154	810
DHDH_ENSGALG00000026224	0	0	0	0	0	0	0	0	0	0	0	0	0	0	0	0	0	0	0	0
DHFR	428	410	577	374	438	576	450	410	564	337	352	400	386	641	257	396	470	466	579	414
DHODH_ENSGALG00000000802	2261	1540	1709	1274	1581	1411	704	615	1611	1286	1854	1311	1539	1917	1261	1120	1224	1543	1694	1423
DHRS11	163	132	206	167	194	157	117	71	136	106	163	105	133	274	141	135	164	149	162	173
DHRS12_ENSGALG00000017020	81	95	181	121	68	88	84	74	161	153	82	100	114	206	61	103	103	99	142	117
DHRS13_ENSGALG00000004009	87	67	53	64	68	48	7	11	45	24	56	48	92	100	51	36	89	69	62	74
DHRS3_ENSGALG00000004256	4654	3668	2533	1484	2827	1464	2247	1724	3052	1470	4365	3419	1204	1633	2319	1793	1927	1865	3097	2384
DHRS4	0	0	0	0	0	0	0	0	0	0	0	0	0	0	0	0	0	0	0	0
DHRS7B_ENSGALG00000004759	1042	907	1077	813	715	736	626	583	1011	654	779	793	821	1246	562	621	832	799	1160	947
DHRS7C	15	12	12	14	17	1	9	10	32	23	9	5	4	31	14	25	11	11	24	15
DHRS7_ENSGALG00000011921	1677	1465	2129	1563	1356	1452	913	895	1378	1309	1305	1379	1721	2653	928	1315	1585	1619	2041	1731
DHRS9_ENSGALG00000010873	6	2	8	12	2	1	2	3	2	0	2	1	1	4	1	1	2	0	9	2
DHRSX_ENSGALG00000016681	652	664	1065	749	742	957	434	372	607	547	563	597	835	1183	422	578	692	738	910	693
DHTKD1_ENSGALG00000003674	1310	1401	1858	1889	1489	1052	1192	836	1237	805	1038	1496	1279	2235	799	1336	1684	968	2105	2032
DHX15	4379	4538	5708	3460	3545	4262	3489	3260	4799	3143	3825	4117	4045	6365	2781	3573	3829	4095	6307	4395
DHX29_ENSGALG00000014700	2374	2688	3592	2155	2083	2642	1975	1785	3323	1996	2133	2366	2538	3901	1460	2244	2285	2357	3763	2360
DHX30_ENSGALG00000005027	3596	3023	3756	2795	3200	3298	1247	1288	3147	1983	3063	2737	2916	4319	2277	2480	2978	2999	4103	3234
DHX32_ENSGALG00000014438	5	7	1	3	4	2	3	2	1	1	2	5	4	10	0	2	6	5	14	8
DHX35_ENSGALG00000003658	264	274	413	237	185	275	205	163	287	231	261	295	251	406	167	304	231	277	397	259
DHX36_ENSGALG00000010344	3650	3610	4859	2963	2936	3772	2259	2310	4228	2613	3297	3354	3245	5115	2379	3357	3226	3431	5108	3501
DHX37_ENSGALG00000002964	1440	1400	1661	1118	913	1133	718	707	1409	1024	1236	1186	1268	1937	851	1085	1232	1398	1929	1428
DHX38	3542	3116	3965	2805	3116	2815	1597	1462	3571	2194	3265	2702	2863	4430	2371	2616	2838	3179	3969	2950
DHX40_ENSGALG00000005126	560	597	781	570	448	536	417	380	674	445	461	515	550	776	382	537	553	555	849	669
DHX57_ENSGALG00000014483	770	767	1089	739	662	789	518	533	917	568	669	761	711	1166	428	735	686	726	1236	791
DHX58_ENSGALG00000023821	58	67	86	55	48	48	11	15	43	46	47	51	78	89	20	46	73	57	64	60
DHX8_ENSGALG00000001186	1222	1303	1766	1079	1101	1265	887	867	1456	951	1020	1126	1068	1926	702	1089	1155	1130	1816	1174
DIABLO_ENSGALG00000004412	1295	1121	1483	1057	1057	1181	982	819	1314	865	1009	1032	1068	1594	716	904	1084	1030	1531	1227
DIAPH1	2728	3789	5315	3265	2058	4360	1860	2018	3142	4206	2569	3714	4459	6138	1827	3734	3006	3546	5466	3652
DIAPH3_ENSGALG00000016937	1117	1300	1881	1085	1188	2014	1067	1008	1527	970	1032	1203	1286	1636	662	1146	1143	1231	1730	1125
DICER1	2411	2606	3907	2539	1772	2707	2104	2023	4430	2735	2157	2284	2770	4475	1422	2939	2053	2352	3932	2373
DIDO1_ENSGALG00000005652	2335	2222	2898	1816	2300	2486	2191	1877	2806	1497	2021	1855	1984	3100	1342	1926	1805	1936	2944	1927
DIEXF_ENSGALG00000009887	1263	1299	1628	1058	974	1110	858	841	1454	909	1024	1158	1057	1862	745	1082	1152	1248	1720	1279
DIMT1_ENSGALG00000020569	584	585	745	525	433	534	532	575	664	409	434	540	496	864	348	455	546	582	848	545
DINB1_ENSGALG00000014956	378	503	678	489	341	371	505	421	522	277	311	336	430	636	252	416	448	403	538	429
DIO1	8	8	13	3	5	4	12	4	12	5	4	4	6	9	3	4	6	8	11	3
DIO2	1993	3726	3842	2399	1169	6868	1307	2087	1981	3923	1656	2725	2822	3703	1196	3194	3003	3586	5413	3789
DIO3	4783	3546	3112	3019	1605	1044	679	782	1631	902	3562	2807	2610	4477	2227	2752	2580	2040	3888	4013
DIP2B_ENSGALG00000006139	4136	4710	6183	3923	3830	6265	3879	3490	6630	4533	3759	4083	4579	6237	2970	4184	4712	4981	6574	4762
DIP2C_ENSGALG00000006652	3398	3602	5127	3445	2544	3674	2437	2282	4159	3011	3163	3797	3641	6058	2181	3798	3539	4246	5045	3413
DIRAS1_ENSGALG00000026955	34	40	45	41	64	23	10	8	40	17	47	31	48	36	33	58	34	44	39	44
DIRAS2_ENSGALG00000005323	370	127	99	26	73	43	320	172	83	3	264	129	76	47	73	40	10	3	64	31
DIRC2_ENSGALG00000011679	1217	1070	1268	859	774	1062	778	684	1111	761	1008	975	1082	1519	684	813	976	899	1402	1038
DIS3L2_ENSGALG00000007767	1025	919	1098	745	810	899	431	349	815	558	897	773	827	1156	640	725	646	759	1106	856
DIS3L_ENSGALG00000007643	561	755	878	577	531	627	595	562	728	382	529	620	575	903	397	546	615	629	1035	724
DIS3_ENSGALG00000016930	1324	1318	1751	1147	1000	1209	1125	1046	1544	1069	1025	1259	1211	2015	786	1118	1219	1260	1874	1356
DISC1_ENSGALG00000027999	543	529	704	480	336	324	385	358	590	288	470	480	536	788	322	504	498	487	608	500
DISP1_ENSGALG00000009404	1183	1057	1637	1121	782	655	855	686	909	640	955	1004	809	2027	518	878	741	934	1556	1141
DISP2_ENSGALG00000004744	19	11	13	15	10	17	7	8	25	11	7	8	12	13	11	10	10	13	6	13
DIXDC1_ENSGALG00000007929	319	267	240	150	321	249	184	156	273	110	202	167	148	301	126	168	206	218	360	262
DJ-1_ENSGALG00000028641	2281	1909	2523	1926	2062	2011	1193	1069	2015	1329	1856	1773	1881	3097	1459	1779	1736	1840	2648	2128
DKC1	5566	4989	5942	4376	3587	3562	2596	2356	5609	3546	4743	4482	4804	7327	3483	4226	4589	4901	6311	4629
DKK2_ENSGALG00000028041	287	368	632	506	404	346	236	268	690	242	318	344	329	895	302	725	751	865	368	250
DKK3	10192	9508	11434	7794	8086	11756	5973	6711	8853	6415	8462	8990	8635	12378	5268	6512	7724	8219	14943	11891
DLAT_ENSGALG00000007904	2390	2375	3280	2040	2008	2458	1505	1515	2520	1903	2106	2252	2341	3685	1464	2124	2153	2314	3278	2344
DLC1_ENSGALG00000013715	3211	3410	3831	2266	2357	4270	2335	2301	4005	2747	3136	3049	2974	3649	2757	3289	3016	3726	4743	3365
DLD	2714	2604	3331	2264	2275	2997	1769	1615	2863	2032	2186	2305	2714	3877	1583	2137	2436	2403	3461	2663
DLEC1_ENSGALG00000005826	15	39	43	33	17	39	14	33	41	36	36	38	34	40	12	27	26	43	58	38
DLEU2_5_ENSGALG00000028232	0	0	1	0	0	0	0	0	2	0	0	0	0	1	0	0	0	0	2	0
DLEU7_ENSGALG00000017014	14	24	61	29	8	4	26	16	91	40	25	25	16	26	20	19	10	14	24	11
DLG1_ENSGALG00000006908	5006	4356	5955	3546	2683	4487	3675	2962	4863	2805	4389	4057	4519	6225	3067	3886	3967	3870	5587	3866
DLG2-AS1_2_ENSGALG00000026402	0	0	0	0	0	0	0	0	0	0	0	0	0	0	0	0	0	0	0	0
DLG2_ENSGALG00000017254	548	565	775	494	338	345	382	440	667	384	518	558	449	879	427	717	552	679	732	576
DLG3_ENSGALG00000005817	825	648	876	625	549	555	462	333	961	477	686	566	689	1028	484	538	666	673	857	658
DLG5_ENSGALG00000004973	1406	1463	2207	1325	1364	1974	1377	1038	1874	1366	1321	1468	1460	2461	1042	1793	1344	1602	2323	1405
DLGAP2_ENSGALG00000016352	73	80	98	58	94	125	104	69	65	57	73	51	64	72	59	75	51	54	131	99
DLGAP4_ENSGALG00000001046	2412	2573	3309	2425	1700	2351	1541	1498	2368	2102	2107	2267	2514	3862	1428	2167	2313	2501	3689	2876
DLGAP5_ENSGALG00000012165	1564	1626	2469	1488	1960	2534	1570	1481	1855	1073	1364	1547	1643	2266	921	1407	1653	1524	2471	1782
DLK1_ENSGALG00000011244	30	36	61	55	61	51	28	28	20	18	19	25	33	91	12	23	27	21	89	94
DLK2_ENSGALG00000010386	287	130	215	176	235	107	101	68	336	108	202	128	224	255	291	151	146	126	133	113
DLL1_ENSGALG00000011182	264	284	200	149	37	90	41	41	71	106	202	205	173	222	91	90	111	100	318	324
DLL4_ENSGALG00000008514	4	1	2	5	6	4	3	2	7	1	3	1	4	6	1	2	5	2	4	4
DLST_ENSGALG00000010286	3562	3128	3791	3034	3778	4846	1617	1578	2746	2196	2800	2751	3219	4691	2175	2623	3109	3282	4486	3780
DLX1	0	2	2	1	1	1	0	0	2	1	2	1	3	4	0	5	4	2	2	3
DLX3_ENSGALG00000027677	395	267	239	242	231	579	35	60	102	156	271	254	485	457	258	276	338	450	183	132
DLX4_ENSGALG00000026503	5	5	0	2	1	1	0	3	2	2	0	5	3	11	5	2	7	4	7	3
DLX5	1569	1245	1280	1016	1050	1580	248	366	1418	874	1323	1156	1455	1706	1116	1165	1405	1444	1181	826
DLX6_ENSGALG00000023195	511	304	216	216	132	190	26	33	231	146	329	227	288	265	268	254	206	229	154	114
DMAP1_ENSGALG00000010104	1954	1404	1800	1248	1420	1290	788	586	1541	1051	1606	1305	1456	2166	1096	1062	1295	1393	1963	1405
DMB2_ENSGALG00000000166	317	201	251	174	240	100	72	67	252	187	201	217	113	279	176	156	191	184	219	222
DMBT1_ENSGALG00000023424	1	3	4	0	3	2	0	4	6	0	1	2	4	6	1	4	5	1	10	4
DMBX1_ENSGALG00000010436	0	0	0	0	0	0	0	0	5	0	0	0	0	0	0	0	1	1	0	0
DMC1_ENSGALG00000012236	12	14	16	8	10	9	9	15	32	12	12	13	12	11	8	9	9	9	13	2
DMD_ENSGALG00000016281	6759	3669	3557	1996	3036	2292	5960	3079	4085	1538	5269	3701	2239	3296	2370	1955	1587	1709	5058	3265
DMGDH_ENSGALG00000004491	15	25	27	21	23	10	15	14	102	59	8	12	8	57	15	17	21	28	18	14
DMP1	233	114	75	42	187	80	59	24	89	54	192	108	50	73	116	71	95	93	70	43
DMRT1_ENSGALG00000010160	5	3	3	1	3	3	1	1	5	2	1	3	5	10	6	4	1	0	1	1
DMRT2_ENSGALG00000026790	129	103	56	46	14	35	111	135	436	75	107	97	61	85	46	69	71	98	259	141
DMRT3_ENSGALG00000010161	0	0	2	1	0	0	1	1	0	0	0	0	0	0	0	1	0	1	0	0
DMRTB1	2	2	2	1	0	1	1	0	6	1	1	0	2	7	2	1	2	4	2	0
DMTF1	496	573	789	551	495	508	427	424	558	338	408	506	506	823	334	458	520	509	813	625
DMTN_ENSGALG00000028589	0	0	0	0	0	0	0	0	0	0	0	0	0	0	0	0	0	0	0	0
DMXL1_ENSGALG00000002227	1107	1052	1486	829	756	1112	1061	932	1880	796	1056	1103	1120	1526	742	1236	936	1179	1597	874
DMXL2_ENSGALG00000004805	959	666	1187	671	733	914	1115	731	1760	526	809	673	742	1058	700	771	612	695	1108	721
DNA2	415	469	579	378	571	622	459	411	582	311	349	424	367	540	250	414	432	403	590	455
DNAAF1_ENSGALG00000003258	82	106	159	126	72	86	96	116	146	74	66	100	90	178	52	95	106	89	141	118
DNAAF2_ENSGALG00000012232	170	139	167	156	96	165	82	64	96	91	138	164	149	243	118	96	167	174	191	169
DNAAF5_ENSGALG00000003684	557	468	627	436	384	420	329	277	636	453	467	395	511	602	329	419	503	435	648	486
DNAH10_ENSGALG00000003170	122	222	230	171	48	40	85	140	335	249	111	187	189	393	99	255	216	241	283	160
DNAH14_ENSGALG00000020077	0	0	1	0	2	4	0	1	0	2	0	1	0	2	1	2	0	1	1	1
DNAH17_ENSGALG00000007106	252	241	303	233	148	175	139	120	276	156	184	192	254	517	164	201	231	243	300	267
DNAH1_ENSGALG00000004297	13	12	8	8	8	4	7	4	38	7	9	13	20	12	2	5	10	11	15	3
DNAH3_ENSGALG00000002350	134	152	218	147	115	143	129	136	287	82	131	116	169	256	103	133	143	170	171	108
DNAH5_ENSGALG00000012997	5	7	4	4	9	5	6	6	6	4	4	5	3	4	3	2	4	2	6	2
DNAH7_ENSGALG00000007841	29	28	39	26	30	33	17	25	43	33	21	18	19	31	19	52	24	31	50	23
DNAH8_ENSGALG00000010116	12	4	2	1	4	3	7	2	13	2	3	9	1	10	6	0	2	6	5	4
DNAH9_ENSGALG00000001111	18	18	23	15	22	18	13	6	41	20	23	32	31	46	9	21	21	18	23	16
DNAI1_ENSGALG00000005831	175	172	178	158	157	148	62	59	216	130	159	151	105	216	120	149	157	139	225	164
DNAI2_ENSGALG00000004495	20	27	26	30	13	14	7	12	40	17	16	12	20	29	13	12	20	13	33	23
DNAJA1_ENSGALG00000023066	3051	2503	3043	2489	1986	2083	1740	1395	2685	2194	2375	2254	2372	3342	1750	2410	2403	1798	3601	2877
DNAJA2	3915	3920	5001	3267	3299	4774	2911	2721	3966	2865	3224	3784	3497	5735	2370	3557	3409	3683	5514	3905
DNAJA3_ENSGALG00000007821	2300	1961	2523	1753	1622	1646	1534	1307	2415	1429	1864	1798	1882	2917	1305	1597	1807	1936	2767	2104
DNAJA4_ENSGALG00000003251	1070	1089	1417	1088	981	1066	915	721	1192	1469	956	1083	1053	1381	722	974	1068	850	1618	1498
DNAJB11_ENSGALG00000006564	5223	4846	5410	3732	3694	5116	2668	2424	4943	4092	4190	4443	4069	5842	2922	4145	3821	4073	6392	5188
DNAJB12	2050	1981	2208	1570	1478	1936	920	843	1938	1321	1912	1633	1900	2669	1378	1542	1838	1863	2461	1943
DNAJB13_ENSGALG00000017317	28	17	37	24	26	26	9	6	26	14	39	11	22	36	29	23	28	31	33	34
DNAJB14_ENSGALG00000014026	1637	1444	2011	1455	1305	1544	897	791	1866	1221	1421	1394	1560	2294	1115	1368	1510	1430	2123	1673
DNAJB2_ENSGALG00000027506	2453	1830	1979	1811	1957	2018	481	424	1952	1854	2070	1640	2023	2320	1497	1475	1816	1759	2045	2141
DNAJB4_ENSGALG00000008916	2598	3489	4561	2985	1577	2942	1945	2187	3753	4662	2279	3263	3773	5198	1681	3247	2999	3245	4687	3369
DNAJB5_ENSGALG00000001918	262	274	300	291	240	181	100	84	364	258	189	196	254	423	180	272	228	225	320	317
DNAJB6	3113	3193	4412	2937	2294	3916	2558	2495	3215	3361	2589	3082	3349	4681	1985	2969	2937	3026	5306	3984
DNAJB8_ENSGALG00000022648	1	0	0	0	0	0	0	0	0	0	0	0	0	0	0	0	0	0	0	0
DNAJB9	1366	1197	1512	1007	643	901	1496	1258	1752	1035	1164	1488	1134	1720	821	1272	1056	1231	1821	1270
DNAJC10_ENSGALG00000008862	2963	3375	4336	2881	1991	3228	2288	2421	2873	2470	2459	3217	3195	4824	1554	2812	3174	2939	4985	3743
DNAJC11_ENSGALG00000000627	1909	1719	2180	1488	1477	1646	1140	1021	2107	1420	1635	1665	1590	2648	1086	1724	1595	1733	2507	1819
DNAJC12	690	609	949	739	574	440	528	415	667	246	625	474	594	1029	408	478	572	493	704	491
DNAJC13_ENSGALG00000011678	2387	2361	3256	1953	1772	2261	2135	1911	2334	1326	2091	2211	2045	3150	1318	2084	2005	2081	3461	2283
DNAJC15_ENSGALG00000016965	433	387	526	406	315	443	327	313	436	341	357	366	438	639	282	360	412	395	612	485
DNAJC16	1623	1283	1502	1052	1058	1426	828	718	1787	1090	1378	1167	1317	1797	983	1088	1086	1255	1709	1253
DNAJC17	750	654	830	604	674	572	336	296	686	416	594	548	576	869	444	588	566	563	766	674
DNAJC18	1380	1187	1363	1026	937	1189	678	553	1364	865	1113	1007	1203	1509	760	941	1078	1044	1562	1267
DNAJC19_ENSGALG00000008852	666	496	633	497	477	455	345	274	579	346	544	507	466	657	368	408	461	468	688	520
DNAJC1_ENSGALG00000007914	2087	1864	2188	1639	1051	1674	1055	983	2135	1394	1532	1833	1946	2593	1162	1540	1621	1767	2523	2067
DNAJC2	2641	2874	3344	2412	1884	2524	1406	1236	3331	2132	2147	2617	2806	4009	1639	2485	2643	2579	3942	3041
DNAJC21_ENSGALG00000003387	903	847	1037	762	723	957	672	644	944	827	652	824	837	1378	513	841	787	840	1259	892
DNAJC24_ENSGALG00000012130	582	614	813	606	438	495	488	454	688	468	450	566	603	938	358	545	587	526	994	630
DNAJC27	802	620	814	593	633	555	436	356	829	394	721	619	568	1004	518	554	582	632	900	604
DNAJC28_ENSGALG00000026710	94	94	134	90	71	78	69	69	88	75	70	80	85	158	50	82	85	61	116	93
DNAJC30_ENSGALG00000024101	1242	760	964	694	927	734	416	334	846	548	1011	716	796	1143	742	567	676	778	962	814
DNAJC3_ENSGALG00000016894	8428	8716	9792	6688	5253	7000	5226	4970	8899	6143	6711	8282	7196	10663	4697	7515	7080	6988	12310	9089
DNAJC5B_ENSGALG00000027730	0	0	1	0	1	5	2	0	3	4	1	2	0	6	2	0	0	0	1	2
DNAJC5_ENSGALG00000006046	2356	2191	2952	2057	1777	2754	1333	1218	2441	2096	2073	2021	2412	3576	1545	2092	2039	2318	3483	2323
DNAJC6	161	86	120	98	46	57	134	38	243	81	116	53	88	127	86	71	80	71	86	64
DNAJC7	2836	2683	3443	2527	2521	2799	1982	1727	3009	1948	2379	2473	2599	3924	1669	2270	2461	2457	3788	2976
DNAJC8_ENSGALG00000000790	2915	2646	3749	2370	2453	2797	2170	2004	3041	1993	2341	2447	2798	4294	1750	2292	2683	2680	3693	2844
DNAJC9	2375	1972	2356	1732	1908	1845	983	833	2362	1301	1855	1773	1877	2562	1344	1590	1901	1801	2323	1846
DNAL1	163	211	304	233	143	254	181	193	202	191	125	209	242	380	84	191	239	201	323	253
DNAL4	1317	1029	1304	896	890	852	624	516	1295	811	1195	920	1022	1477	867	951	938	980	1444	1091
DNALI1_ENSGALG00000001996	108	82	128	83	117	117	66	57	102	46	79	99	94	127	65	85	95	79	158	112
DNASE1	0	0	1	0	0	0	1	0	1	0	1	0	0	2	0	0	0	0	0	0
DNASE1L2_ENSGALG00000023707	13	7	5	4	5	2	0	2	10	2	3	4	7	7	8	6	3	3	8	5
DNASE1L3	6	13	9	6	2	3	4	5	7	23	5	10	3	16	6	7	18	15	20	24
DNASE2_ENSGALG00000028790	123	192	249	228	72	71	76	145	125	110	78	156	91	328	90	141	185	148	212	243
DND1_ENSGALG00000005898	0	0	0	0	0	0	0	0	0	0	2	1	0	1	0	0	0	0	2	0
DNER_ENSGALG00000002958	3681	3686	5053	3569	2069	2121	3365	3296	3780	4506	3844	3865	3311	5409	2970	3817	3844	3660	6102	4761
DNLZ_ENSGALG00000001881	1261	909	970	823	700	739	691	512	1236	435	984	751	969	1222	728	619	831	856	819	708
DNM1L	4249	4042	5421	3711	3780	4371	3892	3109	5079	3196	3605	3672	3689	5693	2487	3457	3865	3780	6107	4666
DNM2_ENSGALG00000026008	0	0	0	0	0	0	0	0	0	0	0	0	0	0	0	0	0	0	0	0
DNM3_ENSGALG00000003164	1095	1236	1107	674	566	541	692	796	822	588	932	995	583	1072	505	708	660	770	1343	999
DNMBP_ENSGALG00000007304	733	690	882	604	514	617	382	364	1293	602	605	547	685	1104	542	595	660	659	1012	856
DNMT1_ENSGALG00000028997	0	0	0	0	0	0	0	0	0	0	0	0	0	0	0	0	0	0	0	0
DNMT3A	23050	17463	18853	17950	16457	12629	5862	4622	27578	10616	20395	15010	19676	22683	16217	12614	18435	16284	22116	19165
DNMT3B	373	206	328	283	446	166	125	82	631	256	353	176	298	430	282	220	321	300	325	323
DNPEP_ENSGALG00000011318	2707	1884	2177	1914	2099	1876	728	667	1996	1330	2212	1732	1955	2616	1725	1464	1830	1815	2133	1922
DNTT	1	0	1	1	0	0	1	0	5	5	0	2	0	3	0	1	0	0	2	0
DNTTIP1_ENSGALG00000003575	1474	958	1164	905	1164	1093	581	460	1098	709	1257	844	1002	1387	839	654	887	972	1258	993
DNTTIP2_ENSGALG00000005786	2648	2572	3438	2206	1871	2628	1885	1737	3109	2233	2145	2369	2466	3921	1491	2554	2328	2523	3678	2546
DOC2B_ENSGALG00000004917	972	944	1116	987	716	515	436	349	994	585	960	978	856	1357	664	746	934	756	1229	974
DOCK10_ENSGALG00000005030	1766	1726	2593	1516	236	490	2131	1689	2131	819	1400	1458	1668	2206	601	956	828	841	1456	782
DOCK11_ENSGALG00000006017	829	1207	1225	908	358	483	450	493	676	677	683	862	971	1613	354	593	1015	937	1361	989
DOCK1_ENSGALG00000009781	5298	5721	7620	4549	4621	5810	4433	4189	5497	3556	4783	5296	4228	7181	2977	4329	4309	4775	8517	5970
DOCK2_ENSGALG00000002080	17	22	159	105	195	16	52	43	17	31	11	19	16	55	17	23	12	8	35	18
DOCK3_ENSGALG00000002335	465	345	251	225	79	118	249	152	444	285	354	274	313	389	203	212	125	177	339	196
DOCK4_ENSGALG00000009480	644	832	1762	900	741	900	972	922	607	512	794	983	726	1453	507	830	568	663	980	534
DOCK5_ENSGALG00000000311	633	661	908	645	420	858	550	554	564	453	555	590	906	1029	346	518	621	694	960	603
DOCK7_ENSGALG00000010967	5145	5347	7388	4433	4911	5990	3717	3489	5653	3298	4813	4769	5388	7912	3304	4536	4570	5597	7762	5005
DOCK8_ENSGALG00000010156	58	67	60	39	41	38	36	39	65	35	36	45	36	65	43	43	40	51	123	101
DOCK9_ENSGALG00000016883	430	620	1188	682	368	771	593	508	680	488	440	555	780	1307	313	616	527	627	1005	690
DOHH_ENSGALG00000017524	2128	1506	1435	1365	1622	1595	148	161	1370	1109	1812	1274	1520	1834	1324	1067	1451	1468	1632	1651
DOK1_ENSGALG00000026463	0	0	0	0	0	0	0	0	0	0	0	0	0	0	0	0	0	0	0	0
DOK2_ENSGALG00000026250	109	83	74	72	52	26	14	18	66	34	97	67	69	130	65	38	86	63	121	122
DOK3	4	6	10	8	5	11	4	8	7	11	6	6	9	12	4	8	8	5	12	10
DOK4_ENSGALG00000001160	1406	1416	1563	1525	1163	1097	313	410	1607	1642	1227	1135	1771	2215	1103	1357	1594	1664	1949	1779
DOK5_ENSGALG00000007786	117	188	320	227	44	40	122	113	159	162	115	182	169	372	72	195	173	212	250	162
DOK6_ENSGALG00000013753	327	336	489	290	601	596	284	281	419	282	306	348	326	585	244	402	402	420	521	340
DOK7_ENSGALG00000015615	343	377	402	294	107	173	130	149	566	402	259	308	291	481	152	230	184	196	545	368
DOLK	175	149	189	127	137	160	108	122	181	143	149	110	143	195	89	90	137	137	167	146
DOLPP1	857	919	1304	873	690	904	701	677	1030	839	675	863	872	1558	501	965	909	937	1473	989
DONSON_ENSGALG00000015986	767	721	939	629	693	751	483	439	599	456	658	674	647	1010	467	580	661	669	968	674
DOPEY1_ENSGALG00000015858	620	685	791	519	502	648	565	561	967	552	526	575	587	872	371	581	592	628	1024	681
DOPEY2_ENSGALG00000016036	388	460	871	539	487	888	444	406	602	456	425	479	700	1030	316	592	577	565	679	433
DOT1L_ENSGALG00000000843	5940	5663	7318	5738	4790	4605	3925	2804	7709	5057	6220	5170	6586	7381	4512	5968	5245	5088	7236	5859
DPAGT1_ENSGALG00000000285	2297	2247	2821	2000	1813	2254	1360	1316	2224	1576	1868	2030	2080	3101	1350	1823	2143	1935	2903	2222
DPCD	724	558	664	555	494	481	359	280	675	473	620	589	549	860	444	535	572	544	755	625
DPEP1_ENSGALG00000006175	72	45	68	54	32	15	14	14	51	25	57	42	43	120	34	47	60	56	49	55
DPF2	0	0	0	0	0	0	0	0	0	0	0	0	0	0	0	0	0	0	0	0
DPF3_ENSGALG00000009352	47	31	24	17	37	42	34	14	25	13	43	33	12	20	47	41	36	27	37	29
DPH1_ENSGALG00000003082	1170	794	795	731	811	661	178	172	729	551	920	649	788	987	664	585	716	801	914	863
DPH2_ENSGALG00000010089	351	253	274	225	288	253	74	67	257	180	267	229	232	365	195	163	221	215	316	257
DPH3_ENSGALG00000011237	475	490	653	452	398	467	307	295	521	413	373	435	489	727	298	407	446	458	676	557
DPH5_ENSGALG00000005229	362	274	340	248	308	263	167	195	346	204	305	283	216	367	189	228	254	220	347	310
DPH6_ENSGALG00000020438	396	407	500	358	361	393	359	321	325	296	331	332	321	556	246	298	343	342	467	398
DPH7_ENSGALG00000008750	1658	1561	2254	1543	1450	1508	1496	1278	2165	1267	1431	1506	1651	2596	1090	1298	1634	1628	2097	1630
DPM1_ENSGALG00000017366	1389	1361	1710	1206	994	1400	941	994	1241	959	1033	1107	1344	1957	801	1262	1203	1232	1840	1484
DPM2	1089	771	1011	708	751	732	516	416	828	595	845	769	824	1184	536	589	771	742	1032	847
DPP10_ENSGALG00000012156	1253	550	798	598	595	332	1318	678	378	79	1163	873	541	1384	492	573	266	235	762	658
DPP4_ENSGALG00000011110	233	369	434	265	139	253	400	521	84	69	219	313	235	459	106	217	174	216	946	701
DPP6_ENSGALG00000006314	566	785	447	297	205	232	241	292	508	220	430	778	208	446	280	698	472	473	944	786
DPP7_ENSGALG00000009105	1899	1640	1884	1354	1428	1278	912	815	1506	909	1492	1548	1427	1982	1113	1192	1424	1498	2205	1847
DPP8_ENSGALG00000007437	1058	1019	1309	824	895	1098	807	746	1459	960	845	881	965	1510	577	837	875	982	1473	1003
DPP9_ENSGALG00000004200	2390	2145	2470	1678	1906	2191	1543	1263	2531	1559	2052	1926	1767	2795	1264	1821	1669	1804	2881	1989
DPT_ENSGALG00000019229	35	33	66	56	106	25	20	58	65	13	50	73	58	128	28	59	65	99	59	42
DPY19L3_ENSGALG00000004559	1360	1543	1940	1189	1129	1265	1427	1355	1212	817	1118	1431	1229	2150	695	1169	1348	1407	2206	1435
DPY19L4_ENSGALG00000015975	1171	1242	2153	1294	1356	1522	1172	1104	1820	1061	1101	1222	1324	2223	816	1207	1268	1249	1867	1223
DPY30	534	457	500	373	356	473	449	354	477	307	418	400	418	602	278	346	405	370	647	529
DPYD_ENSGALG00000005509	404	476	654	473	309	630	290	302	449	402	332	395	560	784	358	497	486	568	722	507
DPYSL3_ENSGALG00000007582	6456	6740	7562	6051	3687	4935	2924	3160	3753	3892	4976	6049	6273	8936	3773	5286	5432	5613	10437	9303
DPYSL4_ENSGALG00000010490	914	266	494	378	591	40	504	155	2460	113	1033	398	361	280	720	315	536	374	151	143
DPYSL5_ENSGALG00000028200	0	0	0	0	0	0	0	0	0	0	0	0	0	0	0	0	0	0	0	0
DPYS_ENSGALG00000016076	3	6	4	4	4	3	4	8	10	8	4	4	3	9	2	3	3	6	7	2
DR1	2328	1829	2127	1378	1337	1680	1456	1286	2063	1274	1972	1716	1609	2293	1384	1476	1540	1571	2278	1657
DRAM1_ENSGALG00000012761	10	8	16	8	0	2	14	27	7	11	8	8	5	9	5	21	10	12	45	41
DRC1_ENSGALG00000016591	19	31	28	21	15	22	9	10	20	7	26	27	22	43	14	18	27	24	57	44
DRC7_ENSGALG00000001065	13	15	36	23	16	14	7	15	25	25	8	14	16	43	13	14	21	24	36	24
DRD2	2	3	0	0	0	0	1	0	0	2	4	0	1	0	0	2	1	1	5	1
DRD3_ENSGALG00000015117	79	70	98	79	70	94	68	32	69	21	74	58	149	168	81	106	141	141	57	54
DRD4_ENSGALG00000005085	13	14	19	12	5	11	13	6	15	4	18	9	17	23	12	9	10	11	10	9
DRD5_ENSGALG00000014975	72	40	25	33	88	156	21	11	37	33	40	34	37	56	33	35	54	58	52	46
DRG1	1380	1109	1478	1128	1074	1235	695	673	1243	1108	1067	1101	1330	1803	819	1006	1107	1100	1707	1353
DRG2	2420	2054	2571	1719	1717	1915	1466	1367	2407	1656	1979	1887	1920	3082	1332	1682	1776	1937	2689	2018
DROSHA	1004	950	1209	747	858	933	685	690	1161	661	807	828	802	1241	536	792	743	865	1270	993
DRP2_ENSGALG00000005031	17	12	8	5	4	2	5	7	21	1	33	14	4	3	5	2	0	3	2	1
DSCAML1_ENSGALG00000007314	5	1	8	8	6	1	8	1	3	5	8	4	8	4	5	4	6	6	8	3
DSCAM_ENSGALG00000016138	9	20	25	18	5	4	8	10	16	26	9	17	15	41	10	14	10	17	24	16
DSCC1_ENSGALG00000016417	344	366	681	442	586	638	627	604	623	390	303	375	507	711	225	386	452	409	665	485
DSCR3_ENSGALG00000016052	948	1055	1313	927	851	1041	738	786	922	858	772	927	940	1523	540	943	968	832	1387	1079
DSEL_ENSGALG00000013766	172	200	287	182	186	445	137	175	165	168	149	184	336	612	116	181	330	359	400	313
DSE_ENSGALG00000014963	3343	3343	4205	2722	2224	2940	2047	1993	2994	2611	2799	2752	3016	4541	1800	2662	3050	3262	3793	2753
DSG2_ENSGALG00000015142	108	149	142	90	75	81	95	79	145	78	82	144	97	250	66	138	81	141	180	167
DSN1	0	0	0	0	0	0	0	0	0	0	0	0	0	0	0	0	0	0	0	0
DSP_ENSGALG00000012790	385	483	624	366	275	375	352	208	421	100	312	483	351	1013	245	637	270	753	535	522
DSTN	28698	29050	37344	24938	20264	32913	19895	20207	26409	23193	23618	27620	29134	43861	15770	22383	27275	28551	39612	30226
DSTYK	1987	1543	2020	1320	1158	1199	1322	974	1591	1091	1563	1268	1409	2153	886	966	1125	1205	1840	1222
DST_ENSGALG00000016289	1823	2111	3347	2022	2053	2038	2106	1734	4007	3071	1766	1856	2333	3202	1433	2816	2063	2244	3224	1903
DTD1	770	731	1128	775	728	764	602	561	942	560	660	685	794	1242	503	708	794	776	1086	814
DTHD1_ENSGALG00000020139	1	2	1	0	1	0	0	1	1	2	1	1	0	1	0	0	0	0	0	0
DTL	555	539	683	445	508	606	461	438	697	368	446	451	473	826	358	458	501	537	695	433
DTNA_ENSGALG00000015211	651	827	970	736	543	537	424	519	636	603	534	708	648	1253	388	725	529	593	1106	792
DTNBP1	454	465	649	449	398	427	387	356	476	278	405	442	460	767	221	412	448	375	692	520
DTWD1_ENSGALG00000005673	673	659	1030	751	580	522	714	638	793	606	526	593	611	994	357	584	689	536	880	681
DTWD2_ENSGALG00000002250	208	164	254	149	165	159	214	151	210	103	163	158	166	277	134	159	211	184	201	162
DTX1_ENSGALG00000027897	120	92	109	119	125	75	17	16	100	68	141	85	122	162	147	87	115	84	82	91
DTX2_ENSGALG00000001905	856	612	639	524	629	516	394	316	618	410	722	474	580	792	478	407	489	499	676	638
DTX3L_ENSGALG00000012075	47	86	81	61	30	66	42	49	38	56	42	54	67	119	15	53	51	72	91	68
DTX4_ENSGALG00000010835	2438	1900	2236	2038	2229	1923	885	795	2453	1941	2336	1879	2172	2965	1790	1587	2376	2191	2457	2383
DTYMK	1192	903	1182	970	1036	870	496	510	983	581	956	799	941	1252	675	769	965	855	1201	963
DUPD1	0	3	1	1	0	0	0	0	1	4	2	0	0	5	1	1	4	0	4	2
DUS2_ENSGALG00000003407	750	647	914	569	743	779	446	492	649	465	497	606	609	1013	393	542	532	615	1040	793
DUS4L_ENSGALG00000023661	405	363	519	349	370	388	331	322	422	296	318	385	328	521	191	286	368	349	504	385
DUSP1	2731	4070	5040	2564	959	1833	1076	1225	557	670	4025	3396	3983	3523	2755	2516	3924	2801	5204	4745
DUSP10_ENSGALG00000009450	710	864	1080	772	435	756	444	426	913	825	752	849	914	943	579	802	809	838	993	754
DUSP11_ENSGALG00000000013	303	318	347	241	272	228	214	180	345	233	249	278	246	402	209	196	311	247	384	330
DUSP12	518	359	426	364	408	319	157	157	420	253	388	286	325	526	290	266	344	329	452	386
DUSP13_ENSGALG00000005017	3	5	2	2	3	2	1	0	2	1	0	2	0	0	4	2	1	0	1	1
DUSP14_ENSGALG00000027641	1702	1210	1893	1488	1206	1401	1001	760	1538	698	1408	1117	1535	2298	1004	1037	1226	1174	1511	1224
DUSP15_ENSGALG00000021017	88	79	97	89	104	71	60	36	130	114	91	89	88	114	84	71	96	98	88	110
DUSP16_ENSGALG00000028155	815	596	925	682	498	865	525	387	763	616	694	547	885	973	464	480	480	600	919	714
DUSP19_ENSGALG00000002697	944	730	947	600	1016	781	778	573	1036	521	742	698	605	980	558	579	630	605	906	643
DUSP22_ENSGALG00000027397	1940	1994	2781	1760	1979	2430	1515	1410	2281	1804	1733	1717	1780	3142	1278	1813	1873	2078	2904	2192
DUSP23_ENSGALG00000028854	922	485	501	559	690	463	89	85	519	355	718	515	539	661	508	403	500	485	519	621
DUSP26_ENSGALG00000001633	136	128	66	68	39	19	38	28	88	79	98	85	50	85	49	60	43	45	141	104
DUSP27_ENSGALG00000015453	58	48	63	74	48	9	27	24	125	135	26	33	32	132	31	92	28	50	85	72
DUSP28_ENSGALG00000000399	42	35	49	36	42	32	23	29	46	10	49	23	52	83	33	44	32	24	46	32
DUSP3_ENSGALG00000029003	300	312	400	331	226	250	209	200	369	278	215	259	275	530	143	238	227	248	364	313
DUSP4	238	199	200	202	162	231	98	76	210	233	267	190	242	419	203	209	248	280	288	276
DUSP5_ENSGALG00000008581	625	785	636	437	214	289	489	262	148	223	731	790	535	585	1168	984	688	443	584	516
DUSP6	482	616	1016	643	490	740	242	244	433	734	724	838	688	845	808	1228	1125	1340	876	857
DUSP7_ENSGALG00000026085	7201	6653	8352	5089	6708	6666	5905	4631	6189	4380	7429	6411	5392	7798	4844	5408	7637	7094	8461	6195
DUSP8_ENSGALG00000006647	1657	2563	3048	1512	1041	3244	570	740	1043	1634	2926	2850	2485	2042	2473	2899	2330	3461	3151	3315
DUT	1939	1539	2250	1377	1763	1656	1348	1312	2240	1152	1591	1480	1568	2335	1157	1363	1484	1618	2217	1633
DVL1_ENSGALG00000001600	1427	1552	2033	1486	1209	1599	1066	923	1486	1147	1228	1333	1578	2292	898	1302	1486	1527	2137	1756
DVL3_ENSGALG00000008414	4172	3056	3979	3062	3343	3527	1528	1197	3922	2158	3903	2714	3554	4614	2902	2988	3141	3286	4054	3350
DYDC1	1	0	0	0	0	0	0	1	2	0	0	0	0	0	0	0	1	0	0	1
DYM_ENSGALG00000002677	1731	1476	2155	1600	1419	1470	1040	847	1642	1175	1551	1443	1597	2368	1150	1339	1672	1605	1902	1594
DYNC1H1_ENSGALG00000011330	10993	12059	18764	10269	8455	15234	9189	8767	17749	11708	11213	11315	13794	18586	7614	11684	10538	14457	19199	10897
DYNC1I1_ENSGALG00000009722	221	194	220	171	324	376	104	66	282	226	210	178	230	237	180	178	254	283	165	134
DYNC1I2	6014	6511	8766	5310	5011	7229	5086	4832	6851	4474	5353	6156	5972	9333	3640	5506	5641	6117	8840	6206
DYNC1LI1	2039	1942	2634	1851	1686	2343	1566	1596	2260	1644	1636	1892	2097	3151	1257	1821	1912	1960	3044	2257
DYNC1LI2	2261	3058	4439	2815	1890	3526	2015	2475	2719	2926	1923	2952	3014	5016	1427	3217	2824	3243	4681	3319
DYNC2H1_ENSGALG00000017180	504	539	902	468	417	528	517	478	703	394	469	510	556	887	354	593	491	569	854	444
DYNC2LI1_ENSGALG00000009954	475	567	772	517	445	938	482	512	433	451	362	548	573	948	274	535	584	629	849	692
DYNLL1_ENSGALG00000020999	2522	1546	1992	1503	1877	1524	967	683	1948	1196	2153	1479	1634	2431	1477	1256	1552	1515	2099	1756
DYNLL2_ENSGALG00000005522	1617	1265	1594	1246	1332	1194	1507	1039	1601	1144	1394	1250	1156	1880	891	979	1336	1101	1963	1545
DYNLRB1_ENSGALG00000001913	2497	2282	3031	2094	1926	2486	1653	1577	2440	1979	1892	2207	2239	3494	1382	2324	2181	2131	3174	2544
DYNLRB2	21	13	22	16	11	20	20	17	23	12	19	21	5	14	15	20	10	14	20	11
DYNLT1_ENSGALG00000019979	466	523	752	638	526	609	403	385	536	509	451	484	553	822	302	513	540	475	788	628
DYNLT3	1384	1251	1865	1267	1773	2764	1385	1271	1620	912	1147	1177	1487	2149	889	1283	1501	1587	1665	1269
DYRK1A	2143	2040	2851	1694	1562	2116	1652	1386	2117	1498	1829	1909	2008	3199	1345	2208	1766	2012	2811	1961
DYRK2	1670	1969	2073	1299	828	1399	1075	1190	1732	1464	1333	1777	1535	2470	867	1948	1339	1754	2621	1752
DYRK3_ENSGALG00000000863	1657	1778	2617	1845	1369	2381	1375	1230	2090	1660	1380	1574	1844	2891	1027	1549	1548	1659	2571	1867
DYSF_ENSGALG00000016105	2344	2493	3793	3000	3730	4749	720	974	2720	2277	2091	2284	3152	4833	1860	2491	3104	3362	3681	2920
DYTN_ENSGALG00000008562	1	7	2	7	3	3	0	0	5	0	2	1	4	2	1	3	0	4	5	0
DYX1C1	21	18	44	33	23	24	19	32	58	30	25	22	22	43	21	32	16	30	51	27
DZANK1	101	85	109	68	78	63	70	61	118	55	60	66	60	92	55	56	60	44	136	95
DZIP1L_ENSGALG00000006597	121	172	164	142	75	149	53	51	163	168	104	94	134	217	69	123	151	123	200	157
DZIP1_ENSGALG00000016895	665	569	772	551	456	472	445	392	806	429	579	573	553	840	347	602	613	592	769	584
Diet1_ENSGALG00000008498	1	1	4	1	0	1	0	0	1	1	0	0	2	0	0	3	0	3	1	1
Dkk-1_ENSGALG00000003814	177	181	208	218	10	32	10	12	129	69	85	137	439	414	72	70	57	55	328	288
Drg11_ENSGALG00000026017	2	0	2	1	0	2	0	2	2	0	0	3	0	1	0	8	0	0	2	3
E2F1	1294	921	1122	816	1111	1177	392	390	1061	625	1264	893	1011	1349	789	737	910	1006	1189	958
E2F2_ENSGALG00000026792	115	76	99	80	102	103	22	18	98	51	102	68	98	91	64	50	93	90	87	95
E2F3_ENSGALG00000012680	549	518	755	409	374	526	511	456	771	472	523	502	511	703	383	573	456	532	651	480
E2F4	1160	992	1283	933	922	860	535	483	1378	732	1021	931	920	1507	711	813	891	933	1294	996
E2F5_ENSGALG00000015818	247	222	306	255	130	171	238	200	298	207	194	216	290	392	181	270	243	234	333	266
E2F6	445	428	547	429	362	376	371	373	522	277	366	375	405	651	251	322	407	414	581	471
E2F7_ENSGALG00000010265	1493	1154	1445	872	1050	1219	962	759	1290	979	1236	1076	1165	1403	885	1036	1057	1072	1381	892
E2F8_ENSGALG00000004023	1015	755	911	550	862	956	851	605	1017	427	860	689	652	904	523	543	628	665	953	566
E4F1_ENSGALG00000005900	966	914	953	766	612	597	670	555	1126	575	803	744	799	1211	531	715	699	761	1104	801
EAF1_ENSGALG00000011539	1181	1036	1333	912	867	1180	752	711	1099	746	923	997	1021	1644	668	998	939	1020	1513	1007
EAF2	358	325	262	193	431	335	283	232	621	146	274	281	351	322	321	326	331	268	285	201
EAPP	698	592	737	553	501	553	488	402	669	457	492	506	588	919	389	542	517	553	788	593
EARS2	426	441	560	456	398	381	299	271	533	304	348	376	406	594	276	344	401	417	539	515
EBAG9	1427	1548	1840	1250	981	1387	1165	1061	1544	1078	1162	1422	1280	2035	850	1361	1375	1337	2046	1618
EBF1	1857	1632	2023	1319	1486	1916	724	531	1340	1168	1675	1340	1873	2213	1359	2289	1321	1518	1867	1289
EBF2	608	646	1105	744	1924	580	407	349	192	165	556	531	547	1333	355	594	390	460	605	461
EBF3_ENSGALG00000010461	1774	2153	3183	1997	1620	1728	941	982	1338	1304	1596	1991	1477	2982	1118	2549	1458	1780	2488	1893
EBNA1BP2_ENSGALG00000009045	2455	2198	2644	1831	1859	2182	1320	1246	2459	1641	2021	2020	2085	3018	1518	1784	1935	2047	3019	2337
EBP_ENSGALG00000026525	238	199	154	136	92	61	9	20	100	91	236	206	136	163	132	111	136	104	225	242
ECD	2210	1134	1187	766	1054	773	1667	980	2195	696	1860	1030	892	1181	1398	975	956	896	1208	958
ECE1	1349	1350	1708	1392	1126	1069	529	477	1331	934	1268	1106	1576	1795	1009	1194	1319	1267	1747	1658
ECE2_ENSGALG00000006272	409	353	407	385	461	490	113	160	326	357	383	315	399	522	311	296	412	403	491	484
ECEL1_ENSGALG00000007875	10	7	35	20	4	4	3	2	10	3	16	14	6	4	3	6	3	2	8	9
ECH1_ENSGALG00000029054	0	0	0	0	0	0	0	0	0	0	0	0	0	0	0	0	0	0	0	0
ECHDC1_ENSGALG00000014828	110	123	138	113	106	98	94	74	207	94	95	102	108	143	62	78	103	93	140	96
ECHDC2_ENSGALG00000010647	688	697	807	552	579	659	369	325	525	431	520	594	603	924	389	544	571	584	784	639
ECHDC3_ENSGALG00000006690	642	453	627	436	560	560	378	321	520	295	478	459	462	705	335	351	458	418	695	511
ECHS1_ENSGALG00000024271	1931	1237	1622	1414	1919	1493	397	348	1593	882	1635	1212	1293	1632	1143	1112	1295	1252	1474	1384
ECI1	1805	1465	1754	1410	1403	1569	628	625	1405	1226	1499	1334	1502	2190	1084	1044	1321	1340	2051	1781
ECI2_ENSGALG00000012809	804	691	1050	791	652	696	617	576	761	601	604	700	638	1164	418	658	707	702	983	827
ECM2_ENSGALG00000004695	3765	3967	4214	2346	1284	1610	3360	3021	4058	2192	3122	3680	2751	4015	2049	2702	2584	2461	4181	2825
ECT2_ENSGALG00000009157	504	663	951	553	723	968	627	636	837	471	501	586	605	945	312	596	687	575	1105	768
EDA2R	3101	4261	4082	2745	1426	3227	910	1413	4014	7619	2759	3827	3754	5470	2262	4227	3297	4363	7002	4699
EDAR	6	11	9	7	4	11	4	11	19	3	6	15	18	13	9	23	21	23	7	8
EDARADD	66	43	46	38	21	34	61	34	106	44	40	34	36	53	18	36	43	39	65	40
EDA_ENSGALG00000004481	997	1030	1067	1026	1189	700	528	546	635	501	624	890	674	1603	611	982	1298	902	2199	2120
EDC3	2438	2236	2887	1960	1969	1978	1246	1093	2536	1898	2267	1977	2135	3236	1558	2074	1721	2050	3028	2068
EDC4_ENSGALG00000001636	2967	2648	3464	2264	2363	2651	1430	1287	3156	2127	2581	2341	2470	3881	1926	2130	2325	2696	3454	2467
EDEM1	3322	2867	3397	2278	1937	2826	2053	1885	3654	2484	2682	2695	2955	4248	1904	2473	2448	2668	4092	2827
EDEM2_ENSGALG00000003128	352	324	324	288	267	223	314	220	423	189	336	274	290	462	186	225	290	241	395	301
EDEM3_ENSGALG00000004806	4446	4335	4667	3387	2389	3396	3161	2749	5448	3366	3604	3727	3761	5548	2378	3400	3491	3638	6005	4266
EDF1_ENSGALG00000009008	7589	6740	8200	6525	4900	5468	3619	3192	6944	5343	6238	6631	7024	9894	4404	6138	6823	6282	8876	7519
EDIL3_ENSGALG00000015630	2125	2840	3141	2161	2945	3502	1694	2470	2185	2147	1819	2277	2338	4453	1087	2654	3641	4005	4458	3930
EDN1_ENSGALG00000012735	58	139	115	36	18	77	39	43	192	285	64	103	144	100	75	116	94	148	136	90
EDN2	69	174	130	130	15	23	37	33	198	195	103	177	76	116	44	76	97	77	195	167
EDNRA	1511	1685	2147	1498	946	1532	1086	1287	1404	1125	878	1184	1472	2990	804	1863	2293	2745	2906	2175
EDNRB	76	69	135	100	73	78	41	42	69	34	70	75	90	214	62	118	53	59	126	113
EDNRB2_ENSGALG00000007466	0	1	1	2	2	2	0	1	0	1	3	1	3	1	1	0	1	4	7	3
EDRF1_ENSGALG00000013685	809	906	1144	854	675	668	883	704	1116	575	673	722	722	1292	511	648	751	696	1197	945
EEA1_ENSGALG00000011280	2723	3454	4202	2604	1550	2860	2020	1964	3943	3245	2313	2946	2681	4134	1514	2794	2325	2655	4129	2802
EED	562	496	734	544	395	430	449	396	950	512	449	468	577	785	299	469	472	459	687	427
EEF1A1	253941	242964	333885	223661	177319	185976	120253	125130	214751	136922	217230	239243	223273	372712	167099	191602	226181	239705	335145	253114
EEF1A2	1733	960	960	1133	1192	158	347	238	2381	1257	1361	760	790	2111	1280	1472	823	998	1088	1127
EEF1B2_ENSGALG00000008590	23397	20147	28071	21449	15879	17280	11472	10428	21328	12491	19586	21129	20810	34022	14658	18948	20855	20055	27679	22989
EEF1D_ENSGALG00000016131	23179	21580	28777	21570	14475	13973	11695	11650	16498	9446	17802	21912	18933	34698	13761	17466	20388	20950	30035	23790
EEF2	75942	63946	84071	59913	50802	48568	32350	30257	56261	31238	67783	62694	63955	95606	49294	50208	56989	64182	82926	63808
EEF2K_ENSGALG00000006982	1499	2072	3531	2608	2399	2642	1408	1655	1270	1802	1280	1801	2142	4094	882	1858	2040	2010	3376	2963
EEFSEC_ENSGALG00000005913	715	571	763	472	620	581	416	344	588	357	592	567	513	806	433	416	504	490	761	548
EEPD1_ENSGALG00000012116	456	467	591	459	453	243	208	209	290	360	413	414	376	592	298	355	472	469	644	576
EFCAB10_ENSGALG00000027028	122	64	110	78	110	74	62	28	79	44	89	63	73	123	61	74	82	65	83	87
EFCAB11_ENSGALG00000020402	8	5	8	5	8	3	1	1	6	9	2	6	5	9	4	5	9	3	1	6
EFCAB12_ENSGALG00000019789	111	122	155	75	90	109	62	60	158	51	99	77	76	129	79	86	75	102	165	97
EFCAB1_ENSGALG00000009473	130	114	96	73	65	87	86	74	112	93	62	84	71	120	51	54	79	65	99	77
EFCAB2_ENSGALG00000028017	34	31	36	24	25	11	16	26	26	21	26	31	19	48	10	15	28	23	46	21
EFCAB6_ENSGALG00000014188	189	214	237	124	106	95	231	231	372	143	229	263	72	123	176	233	151	159	297	172
EFCAB7_ENSGALG00000010998	157	157	263	169	148	181	179	172	229	134	133	168	182	306	91	131	173	185	209	146
EFCC1_ENSGALG00000005024	2242	1997	1462	1083	1431	541	1714	1260	1495	683	1924	1904	1036	1352	867	1035	1061	756	2114	1559
EFEMP1_ENSGALG00000007908	15095	17300	11172	7949	5243	3372	6814	7542	7357	6074	10601	14562	4829	10030	4725	6760	6806	5352	15408	11627
EFHB_ENSGALG00000011267	0	0	1	3	0	0	1	0	0	0	0	0	0	3	0	0	2	0	0	1
EFHC1_ENSGALG00000016674	61	45	65	58	50	50	46	43	67	55	49	48	44	65	36	38	38	40	89	49
EFHC2	29	31	49	33	23	44	29	42	27	20	28	24	26	63	14	32	22	37	50	36
EFHD1_ENSGALG00000001428	1756	1635	2067	1476	850	1336	1424	1119	1908	1209	1606	1491	1646	2521	967	1348	1472	1490	1956	1570
EFHD2_ENSGALG00000013698	1169	544	442	527	720	294	235	147	1499	381	956	455	369	431	664	373	510	308	478	538
EFNA2	104	63	90	95	100	57	23	20	113	50	88	75	92	120	79	61	102	64	92	92
EFNA5	1573	1618	2376	1451	1441	2245	922	990	1105	798	1451	1780	1465	2266	1071	1968	1314	1500	2500	1820
EFNB1	8273	7243	8332	7082	6649	6729	1925	1959	7193	4859	7066	5903	7565	11035	5766	7316	7988	7884	8438	7447
EFNB2_ENSGALG00000029175	795	1376	1861	1092	551	1251	741	1193	825	1771	896	1587	1124	2447	508	1257	1002	1117	3488	2359
EFR3A_ENSGALG00000016270	2264	2376	3516	1941	1921	2529	2690	2329	3300	1962	1908	2124	2246	3627	1372	2019	2252	2509	3034	2229
EFR3B_ENSGALG00000016605	624	507	685	515	495	552	354	310	505	390	531	424	624	900	401	474	559	608	710	547
EFTUD1	1334	1503	1845	1246	1009	1371	919	979	1569	1331	998	1445	1261	2022	778	1607	1358	1328	2186	1416
EFTUD2	5106	4374	6030	3758	4384	4213	1981	1992	4604	2827	4709	3941	4158	6461	3176	3649	4075	4533	5642	4013
EGF	7	6	2	4	3	1	1	1	7	6	2	5	2	1	3	2	3	2	3	6
EGFL6	164	268	340	256	37	23	120	117	132	127	146	229	87	432	92	234	153	174	385	298
EGFL7_ENSGALG00000002420	750	402	232	180	259	290	230	144	407	234	532	318	354	262	332	232	240	271	390	449
EGFLAM_ENSGALG00000003726	539	761	739	467	66	199	270	389	1305	1411	575	781	1113	903	425	496	444	541	1013	588
EGFR	3656	3638	6819	3859	2390	3774	2822	2502	3574	2791	3207	3346	5469	6908	2459	3447	3213	3771	5612	3526
EGLN1_ENSGALG00000011056	5149	4179	5464	3795	3785	4573	4555	3445	5905	3143	4465	3855	4229	5362	3095	3362	4153	3785	5319	4232
EGLN3_ENSGALG00000010001	1189	1615	2102	1882	1018	269	1890	1353	2376	950	1170	1312	1343	2271	830	1497	1385	1098	2188	2231
EGOT_ENSGALG00000027049	0	0	0	0	0	0	0	0	0	0	0	0	0	0	0	0	0	0	0	0
EGR1	26184	44053	62614	35749	31733	21153	24053	24234	3274	3771	54404	52772	31055	43898	41487	54600	46787	35771	49921	49640
EGR4_ENSGALG00000016086	187	255	553	264	151	221	85	72	22	30	531	500	285	328	540	422	434	425	311	479
EHBP1_ENSGALG00000008906	16986	12684	14881	9212	15375	10861	9458	6350	12793	4679	13852	11534	10118	13773	10049	10091	11870	11972	14040	9664
EHD3	7539	7538	9104	6165	5271	8239	5143	4542	8717	8467	6737	6987	8134	10406	4919	6744	6600	7047	11016	8581
EHD4_ENSGALG00000008950	1818	1779	2127	1449	1637	1682	1746	1267	1781	1570	1420	1285	1467	1907	819	997	1192	1108	2093	1340
EHF_ENSGALG00000007817	3	2	3	2	0	1	1	0	3	1	3	5	0	3	0	5	2	2	4	7
EHHADH_ENSGALG00000006680	732	519	740	637	800	451	587	375	686	372	600	517	432	799	433	437	610	477	588	524
EHMT1	4009	4343	6188	4510	3973	4051	1793	1865	4649	2989	3514	4045	4440	7313	2754	4357	4635	4625	6601	5287
EI24	4548	3937	5064	3437	3301	3733	2106	2007	4634	3165	3884	3969	3999	5721	2806	3039	3793	3930	5649	4271
EIF1	13403	9416	11346	8041	9616	8541	5753	4988	9471	5848	11368	9434	8635	13332	8557	7581	8707	9331	12899	10760
EIF1AY	4467	4458	6169	3928	3164	4727	3317	3347	4815	3677	3575	4592	4578	7092	2631	4326	4270	4301	6366	4547
EIF1B_ENSGALG00000011941	2717	2359	3325	2029	2090	2446	2531	2205	2822	1739	2227	2125	2283	3468	1696	1993	2139	2248	3309	2295
EIF2A	1927	1780	2205	1443	1294	1582	1211	1156	2116	1202	1525	1658	1532	2437	1095	1473	1455	1617	2415	1709
EIF2AK1	977	926	1134	807	791	683	721	556	1005	651	866	800	821	1285	605	753	790	752	1149	875
EIF2AK2	245	326	387	298	161	207	220	266	236	220	196	280	259	462	103	250	270	214	437	301
EIF2AK3_ENSGALG00000015958	2194	1979	2371	1573	1053	1313	1566	1348	2287	1322	1953	1975	1737	3231	1317	1964	1699	1969	3052	2132
EIF2AK4_ENSGALG00000009611	1949	2015	2723	1661	1362	1636	1576	1371	2510	1363	1710	1868	1842	2707	1218	1846	1824	1766	2735	1868
EIF2B1_ENSGALG00000003259	1008	772	912	665	776	726	537	463	866	614	796	704	701	1093	576	670	693	759	1000	788
EIF2B2	2081	1797	2255	1514	1635	1797	977	885	1953	1313	1730	1656	1648	2577	1242	1286	1610	1756	2315	1824
EIF2B3_ENSGALG00000010140	1863	1450	1807	1116	1230	1314	1192	923	1670	956	1497	1360	1266	1832	1042	1156	1080	1269	1831	1379
EIF2B4_ENSGALG00000012471	1253	1064	1265	976	1052	1015	277	322	1017	611	1057	988	1050	1518	800	770	958	1019	1349	1129
EIF2B5_ENSGALG00000008376	1695	1566	1994	1312	1251	1439	1104	1016	1656	1199	1380	1372	1451	2354	994	1224	1331	1527	2204	1525
EIF2D	968	983	1207	849	916	1024	650	614	790	595	811	937	951	1404	614	783	930	853	1537	1117
EIF2S1	3530	3500	4579	3019	2621	3351	2415	2413	3472	2455	2750	3363	3270	5310	2136	2950	3100	3359	4811	3505
EIF2S2	6411	6519	8120	5766	3965	5287	4383	4025	7381	4943	5599	6035	6436	9670	3877	6093	6253	6557	8852	6635
EIF2S3	10893	10721	15270	10983	7389	8401	6761	6633	10714	8023	8865	10485	10615	17716	6203	9569	11298	10463	15065	12274
EIF3A_ENSGALG00000009328	17194	16703	21501	13729	12626	16189	8013	7511	17145	10862	15699	15788	16054	23621	11732	15809	14305	16968	22808	15869
EIF3B_ENSGALG00000004269	8261	8587	11056	7380	5300	7463	5388	5333	8324	5752	6701	8339	8271	13454	5146	7889	8130	8247	12100	9275
EIF3D_ENSGALG00000012529	8006	7338	9969	6755	5849	6112	4951	4716	7261	4256	6969	7258	6915	11960	5296	6067	6706	7599	10106	7453
EIF3E	7931	7699	12128	7916	5671	6125	7000	6962	6644	4188	6067	7970	7358	13355	4529	6556	7015	7026	11637	8517
EIF3H_ENSGALG00000016122	12424	11285	13097	8789	6468	6347	7383	6687	11175	6678	10285	11429	7757	13917	7093	9181	8294	8171	13550	10376
EIF3I	6705	5890	7595	5190	5150	5822	3824	3333	6367	4070	5797	5495	5796	8847	4222	4646	5361	5955	8017	6180
EIF3J	3167	3212	4229	3086	2301	3413	2290	2193	3408	2787	2618	3234	3395	4992	1830	2979	3101	3130	4725	3519
EIF3K_ENSGALG00000028112	0	0	0	0	0	0	0	0	0	0	0	0	0	0	0	0	0	0	0	0
EIF3L_ENSGALG00000012296	8492	7617	10486	6968	6300	6387	4795	4431	7616	4709	7056	7265	7134	11819	5157	6456	6864	7555	10073	7576
EIF3M	6242	6114	9105	6058	5100	5171	5706	5614	5839	3665	4942	6186	5829	10553	3661	5367	5936	5954	8697	6453
EIF4A2	15321	18220	23517	17215	12775	18355	16261	15976	18107	15945	12080	17894	16898	27173	9391	17184	17469	16005	27550	21837
EIF4A3_ENSGALG00000008530	6188	5156	6316	4497	4852	4651	3254	3099	5708	3463	5047	4733	4762	7575	3771	4103	4465	4853	6638	5108
EIF4B_ENSGALG00000027699	0	0	0	0	0	0	0	0	0	0	0	0	0	0	0	0	0	0	0	0
EIF4E1B_ENSGALG00000026037	0	0	0	0	1	1	0	0	0	0	2	1	1	0	0	0	1	1	1	2
EIF4E2_ENSGALG00000007919	1680	1311	1614	1244	1173	1108	798	679	1468	1086	1348	1299	1263	2043	935	1040	1142	1112	1761	1379
EIF4E3_ENSGALG00000007780	291	311	1076	828	289	162	298	303	182	167	274	333	512	820	167	306	316	259	365	303
EIF4EBP1_ENSGALG00000003205	5180	3992	4600	3278	3198	3156	2150	1989	4083	2557	4023	3765	3293	5302	2877	2818	3354	3545	5082	4251
EIF4ENIF1_ENSGALG00000006898	1175	1173	1630	1004	945	1168	835	859	1261	886	963	1026	1127	1786	656	1047	945	1083	1606	1148
EIF4E_ENSGALG00000028828	3055	3202	4408	2713	2762	3325	3176	3025	3556	2485	2555	2952	2925	4820	1872	2788	2991	3124	4629	3288
EIF4G1_ENSGALG00000008520	15591	13981	16280	11191	10711	13515	5203	4841	15015	9584	14639	12845	13969	18530	10479	13269	12131	14227	17768	13072
EIF4G2	60729	61934	83950	55367	47159	61003	50682	47752	63460	48512	51082	59244	59428	94526	35960	53170	56342	61124	87770	63484
EIF4G3_ENSGALG00000010084	6544	5853	7235	5543	4960	6159	2866	2395	6867	4253	5923	5710	6311	8184	4148	5673	5519	5638	8659	6506
EIF4H	14532	12675	16279	11417	10883	12358	9264	8314	14624	10626	11791	12058	12322	18738	8580	12047	11857	12292	16845	13037
EIF5	7456	7877	8813	6076	5221	5968	6042	5979	11370	7207	4742	6732	5986	10581	3327	5092	6414	6623	10383	7279
EIF5A2	14425	12376	16301	11171	9964	12135	10467	9338	16947	10237	12466	12187	13137	19513	9372	11406	12115	13153	17355	12585
EIF5B	24518	27106	28423	22475	8402	8449	15078	13173	34426	13414	19781	23891	23994	34389	14975	21342	25998	25682	32476	25907
EIF6	3688	3366	4623	2965	2937	3525	2745	2697	3801	2701	3170	3223	3341	5039	2289	2740	3145	3404	4615	3281
ELAC2_ENSGALG00000001036	982	985	1142	795	705	805	578	611	1169	730	750	855	879	1437	549	770	746	867	1329	893
ELAVL1	4180	4062	5800	3735	3557	4415	3565	3367	4554	2750	3601	3852	4097	6333	2486	3821	4167	3958	5793	4203
ELAVL2_ENSGALG00000015799	7	16	28	29	6	8	13	40	4	30	4	12	18	59	19	66	22	12	105	95
ELAVL4	90	147	210	189	117	173	105	160	85	82	64	152	76	149	31	89	73	67	325	263
ELF1_ENSGALG00000016947	1323	1302	1637	1082	932	1451	902	865	1153	806	1127	1139	1104	1521	762	1092	1027	1139	1470	1300
ELF2_ENSGALG00000009774	3147	2942	4291	2872	2307	2722	2277	2012	3185	2091	2804	2947	2844	4819	1846	2663	2614	2997	4113	2945
ELF3_ENSGALG00000000616	23	19	27	21	33	24	9	12	23	15	12	27	47	47	22	15	24	34	19	34
ELF5_ENSGALG00000007811	0	3	3	4	0	1	2	0	3	0	0	0	1	2	0	3	1	2	3	1
ELFN1_ENSGALG00000004209	986	733	796	673	234	378	499	326	1405	633	929	692	729	983	639	634	536	590	1011	787
ELFN2_ENSGALG00000012446	11	13	19	8	6	5	3	8	34	14	10	10	11	14	8	20	26	22	21	10
ELK3	4283	4066	4525	3324	2663	2911	2503	2174	3507	2405	3749	3819	2850	4621	2241	2832	3474	3587	5131	4237
ELK4_ENSGALG00000000701	3047	3034	4212	2884	2421	2716	2398	2005	4240	2828	2855	2727	3261	4483	2158	3056	3089	3211	4231	2851
ELL_ENSGALG00000003371	2807	2592	2509	2071	2155	2495	941	834	2414	1377	2403	2156	2197	2760	1620	1944	2359	2224	2987	2607
ELMO1_ENSGALG00000012093	1174	1046	1832	1142	834	1199	925	734	782	1149	1122	975	1101	1918	725	1061	1144	1212	1277	842
ELMO2_ENSGALG00000007246	3694	3546	4938	3294	3106	3146	2771	2449	3755	2315	3206	3261	3403	5423	2233	2734	3358	3324	4780	3571
ELMO3	302	246	284	226	252	205	161	133	528	160	250	197	242	327	207	207	240	255	320	280
ELMOD1_ENSGALG00000017169	54	34	51	34	50	42	47	30	54	44	51	34	22	37	37	24	32	45	65	55
ELMOD2	3740	3774	5261	3088	3421	3834	3510	3079	4392	2530	3241	3355	3233	5394	2130	3044	3308	3653	4904	3216
ELMOD3_ENSGALG00000029074	0	0	0	0	0	0	0	0	0	0	0	0	0	0	0	0	0	0	0	0
ELMSAN1_ENSGALG00000009282	1668	1783	2558	1422	990	1316	1373	1151	1725	1337	1519	1693	1658	2557	1225	1940	1419	1976	2224	1583
ELN_ENSGALG00000001071	24365	29245	23283	22087	10509	19721	2698	4577	23438	35907	19246	19146	22373	32161	10997	16995	29548	30891	42945	43328
ELOVL1	3211	2762	3678	2558	2315	2933	1728	1660	2690	3293	2870	2703	3180	4863	2286	2275	2656	3312	3926	3099
ELOVL2_ENSGALG00000012748	4	4	0	2	0	1	5	1	15	3	6	1	2	7	0	2	0	4	4	3
ELOVL3_ENSGALG00000025772	1	1	5	0	6	3	2	1	1	2	2	1	0	3	1	6	6	3	2	0
ELOVL4_ENSGALG00000015876	100	77	146	63	79	85	304	213	35	29	71	72	33	183	59	55	48	74	113	73
ELOVL5	3884	4222	5309	3516	2752	4628	3322	3497	4785	3776	3351	4260	4215	6035	2361	3474	4055	4104	6085	4635
ELOVL6	1354	1384	2848	1893	1789	3045	1326	1195	2333	1250	1298	1453	1938	2652	1134	1555	1757	1753	1743	1309
ELOVL7_ENSGALG00000014730	42	59	127	93	33	74	49	58	67	67	32	41	71	181	46	58	35	51	83	86
ELP2_ENSGALG00000013203	476	540	687	444	417	647	300	373	529	389	416	516	495	774	285	460	476	546	792	505
ELP3	799	689	903	580	671	651	442	417	850	589	681	662	675	1076	507	534	654	734	994	733
ELP4_ENSGALG00000012127	441	341	447	316	301	293	299	276	394	249	354	308	298	487	253	311	339	303	412	316
EMB	932	911	1345	509	682	57	1270	1081	715	129	712	1018	527	817	1238	1774	426	349	1508	1000
EMC1	7389	6670	7967	5679	5384	6843	3902	3448	6944	4453	6501	6217	6211	8566	4762	5136	5856	6343	9116	7361
EMC2	1442	1312	1800	1218	1266	1303	1123	966	1694	1034	1102	1282	1213	1919	848	1263	1231	1178	1849	1425
EMC3	1402	1133	1363	891	1110	1252	775	657	1176	762	1092	1055	1084	1544	811	844	1013	1026	1617	1248
EMC4_ENSGALG00000027181	0	0	0	0	0	0	0	0	0	0	0	0	0	0	0	0	0	0	0	0
EMC6_ENSGALG00000026492	1139	924	1056	810	946	931	342	294	920	756	934	897	883	1285	743	754	823	915	1183	1059
EMC7_ENSGALG00000009637	1573	1407	1626	1150	1198	1417	776	783	1375	1056	1320	1224	1304	1835	850	1054	1213	1239	1741	1496
EMC8_ENSGALG00000005744	928	874	1093	741	676	801	526	518	776	638	716	779	798	1318	530	686	743	821	1196	902
EMCN_ENSGALG00000012278	8	18	10	14	28	33	7	8	14	8	14	10	8	21	12	15	27	27	10	11
EME1_ENSGALG00000007676	879	713	926	641	746	814	635	588	932	548	631	675	721	1035	431	570	676	652	1005	671
EME2_ENSGALG00000002276	335	332	379	320	268	252	172	153	316	157	282	278	283	472	204	253	300	259	334	291
EMG1	598	476	610	412	330	418	196	208	507	431	488	440	479	665	340	460	448	508	614	548
EMID1_ENSGALG00000025776	772	382	518	522	605	358	97	69	639	229	629	381	631	734	657	482	658	585	326	378
EMILIN2_ENSGALG00000014815	2690	4999	4838	3817	1866	6444	1863	2975	2209	4513	2060	4712	4197	6296	1798	4580	4211	5577	8449	6724
EMILIN3_ENSGALG00000025916	6099	5618	5046	3827	4438	2518	1365	1351	4959	2520	5134	4959	4148	5606	3466	4365	4563	4487	6987	5599
EML1_ENSGALG00000011191	1944	2145	2531	1759	1310	1702	1586	1710	1725	1286	1565	1882	1945	2833	1055	1856	1453	1549	2703	1932
EML4_ENSGALG00000009915	9269	9180	11739	7159	7782	10207	6346	5771	8894	7841	8429	8793	9396	12909	5374	8586	8366	9281	12037	7946
EML5_ENSGALG00000010639	50	77	64	62	15	32	32	38	154	139	44	51	58	119	41	55	40	44	113	58
EML6_ENSGALG00000008139	151	168	175	130	110	97	150	147	132	51	136	153	151	241	79	153	121	149	213	157
EMP1	3709	5463	4826	3119	1804	4435	1996	2337	3541	5887	3284	4619	5533	6398	2184	3582	3656	4868	8101	6289
EMP2_ENSGALG00000027058	5498	5737	7182	4652	3590	5878	4979	5175	5223	4705	4241	4813	5811	8481	3339	6158	6573	7031	8792	6814
EMX2_ENSGALG00000009302	574	579	646	627	1722	819	150	181	290	242	551	572	358	1131	328	464	564	498	794	703
EN1_ENSGALG00000025740	3	9	10	23	111	300	6	1	1	2	3	15	8	28	10	7	23	30	7	9
ENAH	6500	6060	7029	4430	4227	5450	4379	3656	5720	4815	5643	5898	5813	7173	3750	5387	3992	4622	8283	5708
ENC1_ENSGALG00000014930	904	688	892	708	960	658	668	536	1184	621	653	592	723	930	473	548	588	556	1124	875
ENDOD1_ENSGALG00000017205	659	940	1434	1187	399	1094	416	629	637	1022	578	871	1345	1881	461	896	947	926	1525	1163
ENDOU_ENSGALG00000006353	4	3	6	4	4	1	1	3	2	1	0	0	4	5	4	5	3	1	2	3
ENDOV_ENSGALG00000006963	280	197	232	190	250	162	98	95	259	126	240	194	185	296	164	142	202	198	225	199
ENG	1052	981	1083	988	803	921	314	290	914	849	931	761	1214	1516	718	734	1029	1144	1048	946
ENGASE_ENSGALG00000011816	303	184	202	244	269	147	43	47	309	119	267	176	249	294	239	178	196	181	191	196
ENKD1_ENSGALG00000001204	632	423	512	519	571	477	198	120	551	329	549	347	422	649	454	305	542	458	558	528
ENKUR_ENSGALG00000007680	33	23	51	18	26	57	30	21	38	31	27	28	38	53	18	32	34	33	59	41
ENO1	84900	67834	106983	79473	67827	50564	65071	53405	85246	38236	72554	75193	66195	115102	53133	66181	67941	61789	101118	85527
ENO2	137	160	193	158	121	74	123	139	320	100	140	128	107	248	79	135	157	169	252	192
ENO4_ENSGALG00000009254	35	33	45	40	43	34	37	27	28	23	29	35	33	41	16	30	30	37	50	26
ENOPH1_ENSGALG00000011178	1939	1735	2519	1778	1700	1677	1350	1243	1998	1103	1664	1564	1714	2657	1305	1359	1712	1754	2371	1751
ENOX1_ENSGALG00000016967	745	884	941	706	472	348	419	465	357	240	506	799	423	871	323	597	412	326	1148	815
ENOX2	1512	1614	2130	1439	1321	1666	1020	941	1829	1422	1344	1475	1683	2607	989	1457	1605	1606	2236	1699
ENPEP_ENSGALG00000012108	182	229	1118	676	1846	3132	387	546	120	29	179	287	723	1092	228	552	736	639	262	205
ENPP1_ENSGALG00000002896	1718	1844	2419	1444	951	1658	996	967	1988	1099	1395	1393	1706	2391	963	1317	998	1037	2264	1639
ENPP2	4312	2693	5369	3306	2133	1028	5113	3419	3951	1166	3527	2712	3816	5753	2934	2859	2851	3068	2287	1537
ENPP3_ENSGALG00000002869	610	925	1285	762	200	623	405	623	740	754	552	710	952	1581	438	794	554	573	1206	831
ENPP4	250	203	226	176	142	148	127	114	220	100	235	151	144	275	110	123	164	165	245	206
ENPP6_ENSGALG00000010645	1120	670	837	626	693	566	521	247	2894	313	947	588	929	930	1455	1125	808	823	632	439
ENPP7_ENSGALG00000013743	0	3	2	2	0	0	0	0	2	0	1	1	0	3	0	2	1	0	1	1
ENS-1	40	38	34	25	36	43	18	16	100	76	27	38	40	64	24	47	37	53	70	48
ENS-3	2	2	2	1	1	1	1	3	4	4	0	0	2	4	2	2	1	4	1	2
ENSA_ENSGALG00000026565	1563	1401	1776	1423	1338	1354	692	667	1607	1252	1292	1256	1434	2191	968	1202	1256	1401	1788	1482
ENSGALG00000000014	164	116	130	102	136	103	16	14	99	85	132	78	91	137	114	81	109	85	114	101
ENSGALG00000000017	526	304	363	401	403	360	131	105	386	403	416	331	390	396	334	289	432	375	320	385
ENSGALG00000000048	25	26	20	26	19	9	6	3	24	4	26	19	17	24	15	23	19	13	32	24
ENSGALG00000000099	457	413	572	445	492	509	255	222	524	285	391	408	447	572	264	363	451	362	584	485
ENSGALG00000000139	0	0	0	0	0	0	0	0	0	0	0	0	0	0	0	0	0	0	0	0
ENSGALG00000000140	0	0	0	0	0	0	0	0	0	0	0	0	0	0	0	0	0	0	0	0
ENSGALG00000000149	0	0	0	0	0	0	0	0	0	0	0	0	0	0	0	0	0	0	0	0
ENSGALG00000000162	155	118	122	90	96	56	15	16	125	37	128	88	85	120	95	84	114	94	112	116
ENSGALG00000000182	27	17	19	11	21	4	4	3	22	8	19	7	11	24	10	11	20	15	18	20
ENSGALG00000000187	41	44	45	33	42	25	22	20	44	16	37	30	24	38	29	14	41	32	40	33
ENSGALG00000000188	40	67	68	48	59	64	73	45	5	3	43	57	61	99	32	35	57	70	67	66
ENSGALG00000000193	3	11	29	14	8	10	1	8	28	13	3	9	16	34	6	25	13	26	23	6
ENSGALG00000000194	0	0	0	0	0	0	0	0	0	0	0	0	0	0	0	0	0	0	0	0
ENSGALG00000000199	0	0	0	0	0	0	0	0	0	0	0	0	0	0	0	0	0	0	0	0
ENSGALG00000000218	1721	1589	2063	1366	1117	1399	1544	1524	1973	1335	1372	1574	1471	2359	977	1565	1446	1471	2404	1790
ENSGALG00000000239	1	1	1	0	1	0	2	0	0	1	0	1	0	1	1	1	0	0	1	0
ENSGALG00000000264	601	684	991	722	582	733	685	611	697	524	517	633	632	1065	410	675	708	658	924	747
ENSGALG00000000287	0	0	0	0	0	0	0	0	0	0	0	0	0	0	0	0	0	0	0	0
ENSGALG00000000293	131	63	97	48	108	67	39	16	93	37	132	79	71	89	100	63	66	78	80	45
ENSGALG00000000307	337	319	429	348	257	135	344	266	437	206	253	266	257	663	259	323	301	292	722	725
ENSGALG00000000308	0	0	0	0	0	0	0	0	0	0	0	0	0	0	0	0	0	0	0	0
ENSGALG00000000346	1046	1230	1618	1277	789	805	674	740	1203	746	880	1137	1046	1812	642	976	1135	1138	1545	1290
ENSGALG00000000357	208	151	99	61	11	7	50	51	62	83	129	111	38	100	20	56	61	70	110	72
ENSGALG00000000373	283	209	176	195	270	310	17	15	194	145	259	167	239	260	184	170	233	214	243	252
ENSGALG00000000382	17	7	7	3	1	0	5	5	11	1	8	1	9	5	12	5	3	2	6	5
ENSGALG00000000386	0	0	0	0	0	0	0	0	0	0	0	0	0	0	0	0	0	0	0	0
ENSGALG00000000406	1	0	2	0	0	0	0	0	1	0	0	1	0	1	0	0	0	1	4	1
ENSGALG00000000407	30	24	22	10	12	19	7	17	35	11	24	21	17	27	16	13	16	17	25	22
ENSGALG00000000433	12580	9176	9709	8498	10370	10092	1993	2478	7925	6882	10733	8060	10143	11574	8231	7640	8916	9036	11103	10350
ENSGALG00000000443	0	0	0	1	1	0	1	0	0	0	1	0	0	0	0	0	0	0	0	1
ENSGALG00000000446	3670	1251	835	443	1175	372	1488	687	3169	599	2584	1061	630	190	1348	612	1020	759	766	358
ENSGALG00000000477	0	1	0	1	0	0	0	0	1	0	0	0	0	1	0	0	0	0	0	0
ENSGALG00000000483	0	1	2	2	0	0	0	1	0	0	0	0	1	4	5	0	0	1	0	0
ENSGALG00000000497	2	1	0	1	0	0	1	0	3	0	3	4	2	1	0	0	2	1	2	2
ENSGALG00000000522	0	0	0	0	0	0	0	0	0	0	0	0	0	0	0	0	0	0	0	0
ENSGALG00000000526	1	0	0	0	1	0	0	1	0	1	0	1	0	0	0	0	0	0	2	0
ENSGALG00000000530	613	817	983	717	526	570	462	527	912	332	551	653	636	1083	397	629	584	734	1045	726
ENSGALG00000000549	9	8	8	10	11	2	7	3	8	5	10	3	7	4	11	5	9	7	8	6
ENSGALG00000000584	3090	2788	3593	2967	2141	1550	859	806	2754	2211	2654	2227	3650	4939	2442	2592	3531	3424	2891	2604
ENSGALG00000000593	22	5	8	4	3	1	10	5	11	4	8	6	5	7	8	2	7	7	11	3
ENSGALG00000000624	0	0	0	0	0	0	0	0	0	0	0	0	0	0	0	0	0	0	0	0
ENSGALG00000000629	407	366	439	390	357	494	181	179	336	250	383	343	431	525	243	284	402	364	480	401
ENSGALG00000000641	1530	880	964	842	1151	930	275	250	946	721	1305	795	895	1241	955	711	890	871	1065	921
ENSGALG00000000720	90	129	120	98	56	108	14	36	58	124	62	87	146	192	46	93	123	159	129	117
ENSGALG00000000722	5	4	2	2	0	1	2	1	10	7	2	0	2	5	3	6	2	5	1	7
ENSGALG00000000779	88	48	64	65	61	54	31	27	229	92	68	42	26	143	121	272	53	123	54	28
ENSGALG00000000789	331	269	357	338	323	251	117	87	273	182	258	249	248	398	226	220	267	271	336	339
ENSGALG00000000791	521	516	657	475	472	646	534	492	619	382	449	508	555	740	289	401	453	467	784	587
ENSGALG00000000803	21	19	15	17	10	5	17	12	31	8	12	23	21	13	15	11	20	23	26	14
ENSGALG00000000807	7	5	6	6	0	0	0	0	9	1	4	3	7	5	0	6	10	7	2	7
ENSGALG00000000816	4369	3172	3396	2082	2305	2437	2706	1668	4839	2295	4455	2839	3073	3230	2594	2342	2124	2196	3722	2564
ENSGALG00000000819	248	236	203	242	125	66	54	54	241	116	198	203	196	381	166	237	209	221	261	238
ENSGALG00000000824	3	3	2	2	0	5	1	0	1	0	3	1	5	3	2	1	1	3	5	0
ENSGALG00000000850	44	15	4	8	9	0	6	4	57	6	34	16	2	3	45	11	19	16	14	6
ENSGALG00000000865	42	75	144	127	31	43	33	39	68	51	57	63	131	232	50	82	100	114	136	133
ENSGALG00000000882	298	214	391	335	255	192	233	196	403	202	261	228	230	484	215	237	279	272	332	333
ENSGALG00000000915	0	0	0	0	0	0	0	0	0	0	0	0	0	0	0	0	0	0	0	0
ENSGALG00000000918	52	44	61	56	51	40	40	29	40	22	57	48	66	83	38	42	65	48	73	70
ENSGALG00000000979	1	0	1	0	0	0	0	2	1	0	0	0	1	0	0	0	0	0	0	0
ENSGALG00000000984	14	5	17	12	8	1	4	4	10	2	11	5	4	28	11	8	3	14	14	6
ENSGALG00000001004	7	4	8	4	8	4	5	3	18	3	7	6	8	9	7	4	1	5	6	6
ENSGALG00000001009	506	262	317	288	442	306	57	50	288	270	497	211	312	397	366	332	341	349	257	264
ENSGALG00000001023	280	317	356	293	293	322	240	198	404	138	261	231	277	430	238	279	274	290	382	306
ENSGALG00000001035	16	17	21	20	9	18	4	4	26	18	14	6	17	21	23	33	16	26	18	18
ENSGALG00000001049	578	470	630	465	532	461	325	274	373	323	512	440	520	793	380	487	505	478	682	540
ENSGALG00000001078	2	0	1	1	18	11	1	1	2	1	1	1	1	0	1	1	1	3	2	0
ENSGALG00000001084	16	16	21	14	14	9	4	7	15	15	15	13	14	21	9	12	7	14	24	16
ENSGALG00000001110	734	569	610	500	563	517	344	296	696	366	578	477	542	708	431	523	501	535	789	689
ENSGALG00000001137	0	0	0	0	0	0	0	0	0	0	0	0	0	0	0	0	0	0	0	0
ENSGALG00000001138	283	301	306	219	139	192	99	118	315	206	212	296	247	409	188	257	247	330	422	322
ENSGALG00000001150	1	3	1	2	5	2	1	0	1	4	1	1	2	2	1	1	2	1	2	1
ENSGALG00000001192	1943	1466	1744	1147	1043	1000	1178	758	1932	710	1808	1499	1611	1797	1084	1202	1017	1197	1421	1099
ENSGALG00000001206	2	1	0	2	1	0	1	3	2	0	5	0	0	0	1	2	0	0	0	0
ENSGALG00000001209	563	474	445	310	394	353	89	82	390	286	578	383	404	415	423	360	384	454	464	510
ENSGALG00000001211	0	0	0	0	0	0	0	0	0	0	0	0	0	0	0	0	0	0	0	0
ENSGALG00000001212	0	0	0	0	0	0	0	0	0	0	0	0	0	0	0	0	0	0	0	0
ENSGALG00000001242	2373	1504	1716	1534	1838	1500	320	289	1390	575	1989	1264	1830	2159	1723	1250	1700	1652	1625	1566
ENSGALG00000001244	3	6	9	9	13	6	6	4	6	3	7	5	8	10	4	5	3	3	3	5
ENSGALG00000001269	10	7	14	7	5	12	3	3	2	5	4	10	9	16	12	12	7	13	14	9
ENSGALG00000001300	4	9	13	13	8	4	7	5	19	9	4	13	12	19	6	8	8	10	16	20
ENSGALG00000001305	0	0	0	0	0	0	0	0	0	0	0	0	0	0	0	0	0	0	0	0
ENSGALG00000001317	4455	3675	4801	3336	3742	4183	2744	2211	4479	2701	4045	3479	3637	5129	2903	2974	3405	3563	4985	3892
ENSGALG00000001323	0	0	1	0	0	0	0	0	0	0	0	0	0	0	0	0	0	0	0	0
ENSGALG00000001330	2664	1637	1951	1548	1988	1705	909	832	1679	1239	2070	1545	1661	2533	1471	1343	1590	1519	2231	1817
ENSGALG00000001345	402	365	560	361	400	519	306	245	456	302	337	390	396	652	237	320	385	362	633	449
ENSGALG00000001346	26	37	36	27	8	7	12	6	105	71	27	27	34	49	7	26	27	34	43	30
ENSGALG00000001369	0	0	2	0	0	0	0	0	0	0	0	2	1	3	0	0	0	0	0	1
ENSGALG00000001371	2282	1091	1172	796	1909	1102	1486	730	3336	649	2200	1071	1098	901	1485	1043	1202	1024	826	561
ENSGALG00000001398	663	482	549	545	555	490	115	111	547	355	550	418	540	664	405	407	488	473	540	515
ENSGALG00000001404	17	13	20	14	23	9	13	11	43	12	24	12	21	14	20	24	20	30	10	10
ENSGALG00000001478	286	244	258	269	258	218	87	81	257	206	217	209	260	371	187	179	216	210	278	247
ENSGALG00000001483	1757	1374	1438	1049	1731	1555	1166	886	1344	1219	1299	1153	1162	1648	1462	1385	1419	1426	2492	2095
ENSGALG00000001496	0	1	1	0	0	0	0	1	0	0	1	0	0	1	0	0	0	0	0	1
ENSGALG00000001515	1778	1729	1824	1314	1262	1369	916	884	1997	1218	1646	1568	1570	2158	1285	1335	1301	1622	2136	1595
ENSGALG00000001536	1685	1657	1993	1467	983	1084	762	696	1986	1296	1452	1266	1723	2275	964	1169	1218	1193	1770	1479
ENSGALG00000001552	1	2	0	0	2	0	0	1	1	0	0	1	1	0	0	0	1	3	1	1
ENSGALG00000001585	0	0	0	0	0	0	0	0	0	0	0	0	0	0	0	0	0	0	0	0
ENSGALG00000001591	45	74	72	60	45	38	34	42	84	32	51	47	43	95	31	76	41	45	103	69
ENSGALG00000001604	558	487	581	455	395	401	437	335	607	239	506	449	422	738	388	493	439	452	680	529
ENSGALG00000001629	401	307	507	376	132	105	257	215	162	146	258	320	247	589	184	358	206	242	434	370
ENSGALG00000001630	1035	751	1001	716	877	866	582	457	971	630	860	730	772	1140	620	674	739	783	1047	858
ENSGALG00000001631	0	1	0	1	0	0	0	0	0	1	0	1	0	1	0	0	1	1	1	0
ENSGALG00000001694	1	1	4	3	2	2	5	0	4	1	6	2	1	9	5	2	3	5	6	4
ENSGALG00000001697	3	2	6	0	4	0	3	0	5	1	0	1	0	0	0	3	2	1	2	1
ENSGALG00000001701	147	223	277	227	133	146	157	184	239	114	139	188	188	325	104	161	196	155	273	207
ENSGALG00000001710	4	6	6	8	10	1	2	5	13	0	8	4	3	8	4	3	7	6	2	8
ENSGALG00000001720	1690	1785	2223	1369	1156	1738	1433	1367	2311	1499	1503	1568	1782	2514	1103	1404	1554	1823	2584	1978
ENSGALG00000001721	0	0	0	0	2	0	0	0	0	0	0	1	0	0	0	0	0	0	0	0
ENSGALG00000001723	39	22	25	26	25	25	11	11	25	25	25	13	15	36	22	14	25	14	17	21
ENSGALG00000001724	53	42	36	27	43	23	14	19	56	29	36	35	52	57	36	19	41	33	61	36
ENSGALG00000001734	1	16	9	7	2	2	0	1	33	6	4	6	4	4	3	16	2	5	8	3
ENSGALG00000001754	2057	1628	2040	1472	1569	1811	1265	981	1760	1261	1610	1493	1594	2154	1157	1340	1516	1482	2308	1821
ENSGALG00000001762	3	2	4	6	6	0	2	4	28	9	6	6	9	3	0	7	7	5	2	4
ENSGALG00000001763	568	545	774	498	548	767	273	227	555	530	491	584	568	884	337	641	512	618	836	635
ENSGALG00000001764	12	13	43	47	47	63	6	2	8	13	14	11	26	33	16	21	50	50	10	7
ENSGALG00000001790	893	1027	1413	844	746	1114	966	1070	1102	693	771	929	988	1451	561	841	942	885	1362	891
ENSGALG00000001791	289	265	285	232	219	245	100	113	212	171	262	270	252	413	194	220	265	288	424	401
ENSGALG00000001800	668	577	802	483	522	520	277	321	622	355	608	549	534	933	466	495	516	653	867	551
ENSGALG00000001806	0	2	1	3	1	2	0	1	1	0	2	3	2	1	0	3	1	0	2	0
ENSGALG00000001813	31	43	49	40	40	37	45	41	47	21	44	35	47	57	46	53	42	39	76	55
ENSGALG00000001824	31	37	21	19	31	30	11	12	38	18	19	19	17	41	13	29	19	27	35	28
ENSGALG00000001854	9	10	4	5	3	1	9	6	15	9	1	6	12	17	5	24	4	12	17	15
ENSGALG00000001871	0	0	0	0	0	0	0	0	1	0	0	0	0	1	0	0	1	0	1	0
ENSGALG00000001874	24	43	42	33	12	7	28	30	44	27	31	33	26	43	19	31	31	35	42	41
ENSGALG00000001876	173	160	184	169	196	224	42	63	118	118	163	116	218	281	138	140	223	192	213	207
ENSGALG00000001885	20	30	37	37	23	35	11	9	18	4	13	24	42	52	22	10	18	33	21	37
ENSGALG00000001886	252	145	153	143	154	145	135	109	194	115	176	159	156	231	151	129	183	172	208	168
ENSGALG00000001894	0	0	0	0	0	0	0	0	0	0	0	0	0	0	1	0	0	1	2	2
ENSGALG00000001908	6	1	1	1	2	0	0	0	1	0	4	4	2	0	1	0	3	2	1	2
ENSGALG00000001919	590	496	608	400	473	399	434	342	598	338	500	452	431	742	312	422	398	468	641	521
ENSGALG00000001948	3343	3323	3817	2802	2742	2804	1507	1403	4129	2005	2922	2754	2774	4475	2035	3128	2651	3267	4585	3410
ENSGALG00000001951	788	809	1031	632	498	795	567	513	733	500	614	723	670	1155	498	673	668	812	1006	785
ENSGALG00000001966	274	231	295	277	255	238	101	72	271	198	214	201	289	334	186	211	246	223	280	290
ENSGALG00000001969	150	97	144	146	169	35	12	7	78	28	126	76	101	179	100	107	91	68	102	129
ENSGALG00000002020	2505	3259	4481	2799	2842	4231	2074	2476	2651	2285	2318	3098	2929	4955	1786	3542	3112	3939	4696	3364
ENSGALG00000002026	110	100	101	93	97	72	22	27	115	73	104	79	88	133	78	87	84	73	93	108
ENSGALG00000002046	48	32	43	35	16	20	34	33	69	32	34	42	23	42	15	29	30	22	54	49
ENSGALG00000002067	345	286	419	334	287	324	229	195	306	196	289	280	347	527	190	239	310	300	439	389
ENSGALG00000002074	10	8	17	7	15	7	6	3	9	2	7	4	8	12	3	6	9	2	6	7
ENSGALG00000002083	0	0	0	0	1	0	0	0	0	0	0	0	0	0	0	1	0	0	0	0
ENSGALG00000002089	2789	2085	2411	1717	1787	1983	1033	878	2642	1657	2273	1908	1934	2895	1573	1694	1741	1968	2737	2101
ENSGALG00000002102	0	0	0	1	0	0	0	0	0	1	0	0	0	0	0	0	0	2	0	0
ENSGALG00000002108	161	229	330	205	124	128	107	66	115	35	128	236	218	622	117	252	144	348	253	243
ENSGALG00000002128	2	5	4	4	3	0	3	0	6	4	5	3	1	6	3	2	6	6	9	2
ENSGALG00000002150	9639	6609	7837	7043	6494	5187	5043	4229	6435	4188	7417	6379	6023	9575	5426	4994	6551	6674	8073	7576
ENSGALG00000002170	2	1	0	4	0	1	1	2	2	1	1	0	1	1	0	2	3	1	1	0
ENSGALG00000002208	1	2	2	0	2	0	4	3	2	2	0	2	1	3	2	3	2	6	6	3
ENSGALG00000002213	2	1	0	1	0	1	0	0	5	7	0	1	3	1	0	0	1	1	9	0
ENSGALG00000002215	0	0	0	0	0	0	0	0	0	0	0	0	0	0	0	0	0	0	0	0
ENSGALG00000002237	1200	954	1257	828	972	1080	562	512	972	667	997	856	943	1410	775	727	852	1000	1285	957
ENSGALG00000002252	1	2	0	1	1	0	0	0	0	2	0	1	1	0	2	2	1	0	3	0
ENSGALG00000002258	0	0	0	0	0	0	0	0	0	0	0	0	0	0	0	0	0	0	0	0
ENSGALG00000002290	3	1	2	2	0	0	2	0	13	2	2	0	1	1	6	0	1	1	0	2
ENSGALG00000002326	4190	4193	4757	3740	1928	1901	2196	1938	4604	2425	3315	3587	3564	5636	1939	3087	4040	3886	5168	3692
ENSGALG00000002336	1736	1711	2241	1425	1478	1722	1131	970	2332	1367	1512	1449	1678	2458	1075	1692	1445	1628	2372	1641
ENSGALG00000002367	37	53	39	38	7	12	36	36	66	42	31	43	11	77	16	35	58	33	109	101
ENSGALG00000002386	98	74	74	76	61	63	24	30	101	48	91	71	71	91	72	53	88	79	103	86
ENSGALG00000002395	3	0	0	3	4	1	0	0	2	6	1	1	1	2	0	0	2	1	2	0
ENSGALG00000002399	461	578	610	454	364	373	380	393	742	363	398	469	426	775	315	399	497	448	691	477
ENSGALG00000002422	0	0	0	0	0	1	0	0	0	0	0	0	0	0	0	0	0	0	0	0
ENSGALG00000002431	49	167	178	121	31	16	36	128	134	225	38	135	34	253	24	116	123	152	192	194
ENSGALG00000002435	32	48	54	49	11	8	19	22	50	25	28	37	33	61	28	36	45	51	88	100
ENSGALG00000002436	0	2	0	0	0	0	0	0	2	0	0	0	0	1	1	1	1	0	0	0
ENSGALG00000002444	90	91	101	69	69	72	90	71	137	60	86	71	82	119	55	57	76	66	109	92
ENSGALG00000002449	1	2	2	3	1	1	2	5	4	6	0	0	0	1	2	2	5	2	16	21
ENSGALG00000002454	10	9	16	7	0	6	6	9	30	21	2	7	12	26	2	15	15	15	71	55
ENSGALG00000002459	3	3	3	1	6	6	0	4	0	4	2	3	3	7	1	5	3	1	3	3
ENSGALG00000002466	104	103	255	141	80	70	108	98	95	41	104	126	122	310	69	113	93	127	216	176
ENSGALG00000002475	359	282	301	179	158	109	225	153	318	142	342	264	154	247	224	187	195	197	381	314
ENSGALG00000002493	0	2	3	1	0	2	0	1	4	1	0	2	2	3	1	1	2	3	2	1
ENSGALG00000002499	2049	1831	2316	1573	1639	1671	1409	1160	2135	1274	1905	1622	1793	2565	1224	1545	1550	1739	2449	1747
ENSGALG00000002505	52	75	98	58	37	51	56	55	90	70	49	48	70	98	44	64	56	65	95	68
ENSGALG00000002518	596	347	370	459	399	225	16	28	211	194	459	331	332	674	342	360	384	349	397	471
ENSGALG00000002522	489	495	558	427	358	123	302	307	528	248	441	405	204	619	327	345	372	366	617	510
ENSGALG00000002541	636	786	869	666	469	433	253	361	915	389	623	633	546	950	485	627	584	576	1020	716
ENSGALG00000002547	1	0	0	0	0	0	0	0	0	1	1	0	0	0	0	0	0	0	0	0
ENSGALG00000002560	0	3	0	0	0	0	0	0	1	1	0	0	0	0	0	0	1	0	0	0
ENSGALG00000002567	0	0	1	0	0	0	1	0	4	0	0	0	1	0	0	0	2	0	0	0
ENSGALG00000002570	3	4	7	7	2	6	3	2	1	6	3	6	6	7	2	6	3	0	10	6
ENSGALG00000002574	75	164	205	152	88	91	117	145	274	101	101	141	112	220	81	150	132	173	276	153
ENSGALG00000002578	943	673	767	676	836	721	344	268	710	596	856	630	716	928	634	465	735	662	838	761
ENSGALG00000002590	25	22	24	19	20	21	8	13	16	18	28	24	19	37	25	30	20	28	37	25
ENSGALG00000002595	1773	1225	1434	1272	1055	930	421	435	1653	882	1477	1213	1325	1810	1230	969	1373	1316	1730	1538
ENSGALG00000002610	626	309	497	528	544	367	132	95	499	293	653	322	581	607	472	284	409	369	343	358
ENSGALG00000002611	0	0	0	0	0	0	0	0	15	4	0	0	0	0	0	0	0	0	0	0
ENSGALG00000002614	0	0	0	0	0	0	0	0	0	0	0	0	0	0	0	0	0	0	0	0
ENSGALG00000002633	0	0	1	0	0	2	1	2	1	2	0	1	0	1	0	4	0	1	0	0
ENSGALG00000002638	68	62	45	45	23	12	44	37	48	24	55	55	38	84	56	72	35	31	64	67
ENSGALG00000002643	2	1	2	0	3	2	2	2	1	0	4	2	3	0	2	1	3	0	1	0
ENSGALG00000002692	25	17	32	25	25	35	28	15	42	13	26	12	27	31	17	16	20	20	43	21
ENSGALG00000002736	0	1	0	0	0	0	0	0	0	0	0	2	0	0	0	0	1	0	0	1
ENSGALG00000002749	1783	1070	1153	1153	921	702	418	260	1758	996	1676	876	1401	1688	1206	1030	1170	1112	1290	1200
ENSGALG00000002752	11	12	7	5	11	4	0	3	2	22	16	3	4	6	12	18	4	12	6	11
ENSGALG00000002771	621	627	465	416	122	245	143	163	423	324	484	532	836	799	267	286	482	518	511	428
ENSGALG00000002823	79	105	147	102	59	92	64	79	64	76	74	115	95	204	49	84	88	94	136	102
ENSGALG00000002847	1079	872	1023	789	832	852	367	367	864	622	878	835	885	1244	679	567	770	815	1175	910
ENSGALG00000002852	1722	1780	2351	1701	1529	1409	1247	995	1975	1057	1435	1518	1564	2582	993	1558	1603	1459	2553	1956
ENSGALG00000002880	1498	1354	1690	1328	1444	1408	675	615	1589	1052	1215	1201	1198	2022	935	1114	1311	1324	1625	1360
ENSGALG00000002892	350	309	325	229	139	127	235	247	372	188	203	282	180	402	172	306	250	289	551	433
ENSGALG00000002903	1672	1366	1841	1313	1382	1368	1410	1148	1934	1120	1338	1368	1345	2167	946	1223	1275	1361	1909	1377
ENSGALG00000002923	1250	692	634	730	776	453	184	123	1031	575	1052	521	734	785	665	375	864	779	679	640
ENSGALG00000002939	0	0	0	0	0	0	0	0	0	0	0	0	0	0	0	0	0	0	0	0
ENSGALG00000002946	44	44	86	42	59	22	40	27	44	18	56	33	74	114	54	79	49	57	87	87
ENSGALG00000002961	13	24	13	25	12	25	13	14	26	11	17	26	14	23	16	15	17	21	25	18
ENSGALG00000003022	70	54	102	98	92	107	30	28	84	68	38	45	55	133	45	57	87	70	42	66
ENSGALG00000003025	3	7	5	3	0	4	2	0	4	6	3	1	4	4	3	3	5	2	10	6
ENSGALG00000003030	2566	1955	2364	1913	2264	2042	935	797	2381	1617	2123	1800	2105	2837	1443	1601	1879	1883	2526	2249
ENSGALG00000003038	0	0	0	0	0	0	0	0	0	0	0	0	0	0	0	0	0	0	0	0
ENSGALG00000003048	196	98	67	59	119	35	14	9	72	32	125	68	34	65	86	67	68	57	57	62
ENSGALG00000003050	2	6	2	6	2	0	1	0	2	3	8	0	6	5	3	1	3	5	8	5
ENSGALG00000003051	22	30	30	11	5	9	11	16	23	27	19	27	20	33	7	20	9	12	25	6
ENSGALG00000003058	6	8	6	3	19	14	5	5	5	4	6	10	2	6	2	2	3	1	3	6
ENSGALG00000003069	140	198	192	113	44	92	85	104	177	314	110	156	220	281	119	187	164	150	271	206
ENSGALG00000003106	140	147	299	337	405	472	40	38	93	31	181	221	151	345	104	181	112	125	180	149
ENSGALG00000003110	4	5	7	6	1	2	4	3	13	10	3	8	5	8	1	9	6	5	8	8
ENSGALG00000003124	190	132	127	112	166	137	43	43	121	105	154	120	131	177	108	100	101	124	158	154
ENSGALG00000003133	5	8	17	16	4	9	9	6	18	12	4	4	12	11	4	22	12	14	16	16
ENSGALG00000003134	9	7	6	9	2	7	2	2	10	10	5	8	6	13	4	2	5	3	9	6
ENSGALG00000003140	4	8	20	11	3	2	7	9	13	23	6	13	12	34	5	10	15	18	20	10
ENSGALG00000003176	4	5	5	5	2	2	6	2	11	3	5	9	3	2	7	10	4	2	9	4
ENSGALG00000003188	0	1	3	1	0	0	3	2	3	0	0	1	2	0	0	0	2	2	1	0
ENSGALG00000003203	84	72	66	57	57	46	32	15	52	37	55	47	71	68	49	35	52	47	117	145
ENSGALG00000003219	1123	1154	1468	980	888	1020	695	812	1265	714	886	1029	948	1512	697	989	1086	1099	1460	1145
ENSGALG00000003235	2384	2452	3161	2080	2305	2778	1737	1589	2888	1997	2235	2138	2088	3555	1584	2282	2229	2098	3429	2441
ENSGALG00000003295	2635	3641	4194	2943	1435	2882	1880	2146	4231	4112	2266	3077	3775	6113	1693	2827	3133	3429	5353	3957
ENSGALG00000003313	183	167	178	281	253	137	49	48	164	109	171	123	218	239	180	134	267	169	197	270
ENSGALG00000003330	0	0	0	0	0	0	0	0	0	0	0	0	0	0	0	0	0	0	0	0
ENSGALG00000003332	0	0	0	0	0	0	0	0	0	0	0	0	0	0	0	0	0	0	0	0
ENSGALG00000003345	503	334	493	598	652	321	102	68	490	269	494	354	458	739	426	408	495	416	447	480
ENSGALG00000003348	629	395	362	375	522	437	43	46	412	223	559	343	364	400	341	234	367	369	355	449
ENSGALG00000003378	680	736	939	576	547	705	726	572	935	483	636	665	712	1074	436	706	578	702	1053	639
ENSGALG00000003399	77	115	39	22	28	70	34	49	90	283	42	69	39	53	30	45	111	146	323	265
ENSGALG00000003412	2187	2014	2464	2141	1717	2057	649	685	1726	1462	1636	1649	2744	3652	1588	1913	2080	2501	2898	2563
ENSGALG00000003428	19972	14688	16955	12198	15636	12800	6813	5652	18581	10464	17325	13161	14477	19566	13976	14199	14257	14640	17199	13407
ENSGALG00000003433	59	56	90	82	40	20	37	33	64	37	27	40	61	152	18	55	34	28	91	46
ENSGALG00000003440	29	26	38	37	24	20	32	16	57	23	26	29	20	36	18	24	33	20	44	26
ENSGALG00000003444	59	50	56	47	30	12	28	24	82	23	49	38	36	73	41	40	35	23	90	79
ENSGALG00000003465	221	109	177	213	192	16	121	98	310	182	191	105	57	466	279	477	167	293	171	123
ENSGALG00000003490	118	85	109	81	131	106	44	35	57	21	91	90	124	140	66	58	58	127	112	80
ENSGALG00000003494	0	0	0	0	0	0	0	0	0	0	0	0	0	0	0	0	0	0	0	0
ENSGALG00000003519	20	20	27	16	165	335	20	15	9	6	13	9	22	28	8	19	69	68	22	17
ENSGALG00000003572	971	916	1142	821	817	935	787	642	980	689	770	792	878	1393	501	682	738	781	1292	925
ENSGALG00000003583	0	0	0	0	0	2	0	0	0	2	0	0	0	0	0	0	0	0	1	0
ENSGALG00000003585	6	5	2	1	3	0	2	0	0	1	0	4	1	20	1	2	2	6	3	3
ENSGALG00000003588	144	107	109	115	220	268	12	16	46	53	112	85	109	138	91	126	131	122	110	96
ENSGALG00000003603	0	2	0	1	0	2	0	2	1	0	2	1	2	0	0	0	2	1	1	3
ENSGALG00000003605	3937	4298	5943	3368	2946	4311	3735	3161	5279	2768	3574	3969	3889	5916	2544	4121	3779	4031	5852	3808
ENSGALG00000003606	0	1	2	0	2	0	0	0	0	3	1	1	0	1	0	1	1	0	2	0
ENSGALG00000003608	3	4	0	0	7	3	1	0	5	3	0	4	4	4	3	4	2	4	2	5
ENSGALG00000003611	30	38	35	33	22	20	16	22	107	10	27	29	16	42	21	30	39	30	36	31
ENSGALG00000003615	11	6	5	5	6	9	3	6	19	1	11	14	8	11	7	7	5	6	6	7
ENSGALG00000003618	25	29	21	16	16	18	14	15	53	13	22	32	21	22	18	20	15	22	26	28
ENSGALG00000003619	0	2	0	2	2	1	1	1	0	0	5	3	0	5	2	2	2	4	1	1
ENSGALG00000003644	25	21	14	6	17	17	41	21	6	5	25	27	9	7	7	7	13	12	30	30
ENSGALG00000003668	322	425	586	400	337	373	382	383	341	314	296	432	319	616	213	404	409	380	655	530
ENSGALG00000003690	437	835	978	928	431	756	150	193	404	246	435	842	901	1664	381	803	676	1342	810	1022
ENSGALG00000003691	2541	2064	2313	1628	1604	2020	1528	1198	2696	1724	1994	1719	1777	2478	1624	1779	1712	1750	2697	2180
ENSGALG00000003693	9890	8417	9636	7258	6464	9212	3262	2757	11042	10639	8570	7286	9648	11117	6419	8188	7610	8646	12070	8783
ENSGALG00000003696	845	637	854	662	789	597	463	380	737	483	757	577	641	996	502	488	603	608	835	656
ENSGALG00000003713	83	140	138	130	78	146	16	27	87	120	69	96	135	169	62	74	110	147	144	117
ENSGALG00000003751	2	1	1	1	0	1	1	3	1	0	4	4	1	2	2	1	2	3	3	0
ENSGALG00000003796	43	44	53	45	45	76	28	16	30	20	44	42	43	67	29	35	50	48	42	54
ENSGALG00000003800	3092	2674	3032	2538	1881	1781	542	627	2062	1328	2488	2467	2646	3475	1763	2002	2241	2287	3175	3038
ENSGALG00000003817	2113	2493	2897	1970	1853	3553	1335	1373	2414	2906	2013	2120	2379	3132	1506	2325	2493	2572	4023	2891
ENSGALG00000003838	9	3	5	6	5	2	2	2	30	13	9	4	7	10	8	5	10	9	0	5
ENSGALG00000003847	1340	964	1126	859	892	784	699	565	1448	795	1036	842	836	1446	684	718	866	867	1352	947
ENSGALG00000003848	1	4	3	6	1	1	0	2	9	7	2	2	5	8	1	4	3	4	1	4
ENSGALG00000003850	1	0	3	0	0	0	0	1	2	1	1	2	3	2	0	1	0	1	0	2
ENSGALG00000003856	778	514	1147	575	263	56	385	252	48	68	448	358	245	1963	754	595	327	725	581	450
ENSGALG00000003868	0	0	0	0	0	0	0	0	0	0	0	0	0	0	0	0	0	0	0	0
ENSGALG00000003885	114	87	116	127	96	105	9	15	50	48	65	90	140	136	66	81	116	111	94	136
ENSGALG00000003911	136	83	195	144	59	12	48	31	244	85	134	54	60	131	96	86	63	55	75	59
ENSGALG00000003917	8	9	8	4	2	3	2	6	14	2	5	5	1	10	5	5	6	3	9	7
ENSGALG00000004005	1352	1240	1376	1154	1191	1096	590	529	1080	897	1102	1225	1043	1486	767	920	1113	966	1510	1447
ENSGALG00000004032	81	70	112	84	88	53	70	43	68	49	71	55	97	143	67	82	81	73	123	112
ENSGALG00000004045	2189	2162	2718	1977	2094	2153	1333	1102	2117	2332	1974	2116	2047	3300	1471	2236	1908	2072	3386	2484
ENSGALG00000004050	29	42	47	19	15	16	13	18	45	15	30	26	32	45	27	30	25	36	43	32
ENSGALG00000004078	15	12	16	14	9	16	15	5	105	14	19	7	13	22	18	11	23	24	27	37
ENSGALG00000004113	579	603	625	551	392	491	177	230	277	341	515	537	631	727	306	431	328	340	729	776
ENSGALG00000004119	18	13	8	4	22	32	9	9	8	6	19	13	9	10	7	7	6	12	21	17
ENSGALG00000004127	369	753	1058	432	361	302	300	295	207	182	997	1181	546	768	1088	1131	1279	1211	1188	1307
ENSGALG00000004169	7562	7269	8967	5740	5119	6919	5078	4404	9326	5458	6879	6766	6733	9643	4781	6155	6870	7061	10039	7100
ENSGALG00000004196	11	9	21	7	8	6	3	6	9	15	7	8	4	8	8	7	11	14	21	14
ENSGALG00000004223	15	5	3	4	4	1	2	1	4	1	5	4	3	1	4	3	4	1	1	3
ENSGALG00000004283	943	833	994	720	605	757	573	575	1034	775	741	753	724	1190	551	769	671	748	1150	829
ENSGALG00000004293	0	0	0	0	0	0	0	0	1	1	0	3	0	0	0	1	1	1	0	0
ENSGALG00000004322	16	17	17	8	1	5	9	4	28	31	7	14	33	21	13	16	12	22	46	35
ENSGALG00000004341	109	99	114	118	91	150	36	53	83	57	72	86	129	164	73	92	98	108	128	86
ENSGALG00000004351	505	414	408	347	362	446	156	112	424	311	383	288	419	556	328	281	340	363	454	405
ENSGALG00000004360	1	0	1	1	0	0	0	0	2	0	1	0	0	0	0	0	1	0	0	0
ENSGALG00000004367	7	10	3	1	3	4	1	4	8	7	5	4	4	2	7	7	2	3	9	7
ENSGALG00000004393	47	72	152	105	13	38	32	32	110	78	63	48	73	158	46	79	53	69	69	36
ENSGALG00000004411	0	0	0	0	0	0	0	1	0	0	0	0	0	0	0	0	0	0	0	0
ENSGALG00000004422	0	0	0	0	0	0	0	0	0	0	0	0	0	0	0	0	0	0	0	0
ENSGALG00000004428	39	49	72	30	39	53	54	48	57	27	38	41	40	91	34	43	37	52	75	40
ENSGALG00000004436	20	20	29	31	26	20	13	14	15	11	18	33	11	53	11	18	27	15	43	26
ENSGALG00000004440	1128	1024	1321	933	907	1047	578	609	930	663	949	913	858	1466	650	836	890	953	1313	1020
ENSGALG00000004458	0	0	0	0	0	0	0	0	0	0	0	0	0	0	0	0	0	0	0	0
ENSGALG00000004475	0	0	0	1	0	0	0	0	0	0	0	0	0	0	0	0	0	0	0	1
ENSGALG00000004489	503	452	542	404	362	438	275	278	338	189	431	451	386	554	346	341	430	388	613	466
ENSGALG00000004497	0	0	0	0	0	3	0	0	0	0	0	1	0	0	0	0	0	0	0	0
ENSGALG00000004501	143	96	49	37	22	44	15	21	26	23	146	85	90	84	83	55	87	106	67	67
ENSGALG00000004511	9	9	7	2	2	4	2	4	4	2	2	3	0	9	2	2	0	8	8	5
ENSGALG00000004518	146	118	99	91	229	38	87	55	311	184	115	110	95	345	179	267	129	176	162	128
ENSGALG00000004543	39	25	44	43	46	92	20	11	70	12	42	28	53	44	15	19	24	20	33	21
ENSGALG00000004602	7	10	8	4	2	4	5	0	5	8	7	3	7	10	3	11	8	7	19	9
ENSGALG00000004617	0	0	0	0	0	0	0	0	0	0	0	0	0	0	0	0	0	0	0	0
ENSGALG00000004619	2	4	2	0	0	2	2	1	3	4	1	1	3	1	5	2	4	5	8	9
ENSGALG00000004629	772	768	918	630	500	612	334	320	681	600	656	665	740	995	440	662	620	636	979	790
ENSGALG00000004630	23	25	25	16	77	24	42	36	14	11	16	19	19	19	22	32	37	30	64	41
ENSGALG00000004632	26	9	14	24	2	13	7	11	5	23	11	12	37	34	5	14	15	14	24	16
ENSGALG00000004635	870	781	845	703	713	797	371	343	725	584	649	675	763	1136	468	584	718	700	929	801
ENSGALG00000004644	1475	1541	1827	1217	1029	1462	1118	1139	1211	916	1196	1425	1170	2123	922	1545	1179	1395	2051	1534
ENSGALG00000004645	538	484	650	508	517	569	294	247	547	465	514	448	494	742	329	454	525	481	774	580
ENSGALG00000004646	187	149	198	179	205	178	147	115	194	112	151	120	151	213	108	99	193	98	204	199
ENSGALG00000004653	250	164	544	482	79	15	272	104	120	54	337	227	117	336	165	172	55	65	98	58
ENSGALG00000004676	597	459	388	304	401	414	200	140	471	229	439	332	304	437	302	292	357	246	530	467
ENSGALG00000004692	3	5	2	2	2	1	1	1	1	2	4	4	3	3	0	1	3	0	2	5
ENSGALG00000004703	22	8	14	7	9	6	13	13	15	7	1	9	8	22	10	12	8	7	19	14
ENSGALG00000004711	883	675	863	660	637	673	338	283	812	527	686	637	722	1086	522	635	644	667	942	794
ENSGALG00000004724	727	682	483	330	603	523	385	402	368	286	460	541	392	565	332	429	367	309	651	472
ENSGALG00000004725	3538	3227	4890	3374	3066	3439	1762	1671	3456	2450	3072	3107	3615	5667	2240	2976	3279	3560	4546	3472
ENSGALG00000004734	8	4	3	5	4	0	2	0	2	4	1	2	1	8	2	1	9	1	5	8
ENSGALG00000004746	206	168	161	141	158	153	84	69	174	106	175	151	170	222	102	109	161	139	208	157
ENSGALG00000004747	48	41	54	23	17	3	6	3	5	3	40	33	9	121	27	44	14	37	22	23
ENSGALG00000004751	100	55	69	53	27	41	26	18	49	26	86	52	75	77	26	27	27	40	42	35
ENSGALG00000004753	2	2	5	1	3	0	0	0	5	2	2	1	3	4	3	0	3	1	1	3
ENSGALG00000004772	406	341	429	319	292	260	101	103	274	254	347	334	316	527	246	254	299	342	414	370
ENSGALG00000004773	1521	1508	1873	1502	1128	1310	1182	1080	1620	1217	1306	1387	1524	2336	911	1490	1531	1443	2231	1877
ENSGALG00000004784	2	2	2	1	1	2	1	0	1	1	1	3	0	1	0	0	4	1	1	1
ENSGALG00000004816	1634	1604	2000	1482	1141	1273	1101	1058	1930	1374	1379	1355	1529	2589	957	1263	1493	1574	2221	1679
ENSGALG00000004827	2	5	10	3	0	6	1	1	7	4	0	3	4	10	1	1	6	8	2	6
ENSGALG00000004852	4525	3867	5224	3730	3873	2651	2695	2206	4071	2024	4286	3625	3555	5717	3019	3210	4217	4260	4112	3244
ENSGALG00000004881	3759	2986	3518	2662	2486	2314	1960	1607	3482	2127	2938	2717	2802	4048	2120	2590	2488	2514	4025	3001
ENSGALG00000004898	3470	2789	3101	2748	3326	2751	873	802	3080	1817	3160	2337	2707	3656	2209	2179	2719	2663	3121	2802
ENSGALG00000004904	102	109	174	119	98	165	83	96	91	80	112	144	143	215	86	119	121	116	191	174
ENSGALG00000004908	9574	8050	11122	7637	8507	8153	5693	4922	9547	6437	8531	7751	8806	12957	6528	7579	8588	9145	11598	8665
ENSGALG00000004931	1336	1390	1433	1322	1125	1245	376	418	1319	844	1249	1144	1286	1848	937	985	1290	1237	1585	1335
ENSGALG00000004951	49	81	90	56	58	105	38	54	88	75	70	73	70	94	47	81	66	77	105	86
ENSGALG00000004952	12404	8811	11137	8790	8788	7885	5575	5116	8499	5778	10128	8892	8891	13723	7610	7662	8593	8894	11874	9955
ENSGALG00000004975	531	448	506	370	412	388	248	221	470	244	443	314	376	576	327	328	396	423	632	489
ENSGALG00000004995	0	0	0	0	0	0	0	0	0	0	0	0	0	0	0	0	0	0	0	0
ENSGALG00000005007	2	1	1	2	2	1	5	3	3	3	2	1	2	7	4	1	0	3	2	1
ENSGALG00000005012	922	863	1193	809	838	713	672	628	1195	744	709	786	763	1353	528	856	878	878	1122	859
ENSGALG00000005013	0	0	0	0	0	0	0	0	0	0	0	1	0	0	1	0	0	0	0	0
ENSGALG00000005020	141	193	260	186	125	187	157	177	192	104	156	164	197	321	98	169	154	190	278	179
ENSGALG00000005026	19	17	19	16	7	7	18	14	21	16	12	19	10	13	8	13	15	10	19	15
ENSGALG00000005041	375	238	255	228	315	283	104	97	210	161	268	224	230	341	242	155	296	249	341	353
ENSGALG00000005049	320	261	265	229	212	197	92	99	199	141	258	211	217	319	176	190	195	201	268	270
ENSGALG00000005052	8	5	2	2	5	5	3	3	0	1	6	5	3	4	3	6	2	2	7	6
ENSGALG00000005076	155	143	224	150	85	81	192	144	195	109	127	138	95	256	81	150	169	116	236	170
ENSGALG00000005077	11	9	7	8	5	6	12	12	17	6	9	9	5	16	4	11	7	8	41	37
ENSGALG00000005093	1890	1403	1666	1346	1451	1439	711	630	1439	972	1514	1297	1373	2054	1040	1207	1312	1318	1752	1486
ENSGALG00000005097	15	14	25	16	16	28	9	8	18	8	22	17	18	31	7	21	22	25	30	46
ENSGALG00000005107	2357	1804	2256	1592	1567	1341	1508	1058	1780	1000	2152	1755	1689	2409	1323	1351	1357	1341	1993	1399
ENSGALG00000005114	289	254	217	150	82	25	155	107	328	37	195	179	146	196	162	167	125	118	311	261
ENSGALG00000005148	47	35	27	36	31	31	29	18	36	23	23	41	45	65	28	29	33	39	54	38
ENSGALG00000005155	715	573	718	538	747	875	362	256	508	308	624	450	570	837	427	453	495	539	661	538
ENSGALG00000005156	164	238	220	176	112	104	124	126	256	124	181	181	157	268	136	150	174	165	290	157
ENSGALG00000005183	0	0	0	0	0	0	0	0	0	0	0	0	0	0	0	0	0	0	0	0
ENSGALG00000005204	1492	1289	1780	1435	450	580	886	768	385	488	1240	1226	1409	2053	1111	1136	843	1052	1387	1142
ENSGALG00000005210	1104	1018	1193	1107	628	507	907	640	1081	827	1114	1201	657	1526	663	820	677	654	1713	1495
ENSGALG00000005227	307	215	240	217	215	205	52	41	162	166	250	200	213	309	172	163	212	213	265	256
ENSGALG00000005242	2	0	0	1	1	0	0	0	0	1	0	1	1	1	0	0	1	0	0	1
ENSGALG00000005247	14	21	29	12	10	6	11	9	19	8	11	14	16	28	7	7	16	20	26	17
ENSGALG00000005254	384	359	531	419	337	523	234	227	446	358	353	358	356	597	185	272	369	365	557	445
ENSGALG00000005275	7	1	10	5	14	8	10	6	11	2	9	6	3	11	5	7	4	3	17	8
ENSGALG00000005291	347	396	526	370	346	500	364	345	533	314	304	366	370	543	204	298	391	342	618	440
ENSGALG00000005321	1861	2011	7204	5208	654	1500	885	1024	2902	2652	1831	2169	6239	8242	1666	3211	2031	2649	3492	2923
ENSGALG00000005326	5306	4419	6142	4390	3704	3569	3116	3026	4095	2597	4161	4304	4120	6722	3112	3608	4171	4278	5601	4385
ENSGALG00000005334	0	0	0	0	0	0	0	0	0	0	0	0	0	0	0	0	0	0	0	0
ENSGALG00000005344	76	68	120	53	59	55	35	35	20	4	26	34	42	108	30	31	26	71	58	49
ENSGALG00000005359	2376	2944	3022	2165	999	2096	1882	1848	2452	1649	2111	2551	2494	3667	1489	2057	1986	2331	3701	2823
ENSGALG00000005361	1	0	0	0	1	1	1	0	0	1	1	0	0	0	0	0	1	0	2	0
ENSGALG00000005362	0	1	0	0	0	0	0	0	0	0	1	2	0	1	1	0	0	0	1	0
ENSGALG00000005379	216	237	277	209	158	175	113	82	228	151	252	215	240	256	165	150	174	174	226	190
ENSGALG00000005389	96	67	66	53	71	56	56	27	43	35	67	43	40	73	48	39	31	18	108	113
ENSGALG00000005421	47	52	48	48	32	24	20	21	41	20	54	48	63	86	40	33	43	29	92	86
ENSGALG00000005427	79	55	116	82	96	113	36	40	72	47	76	75	99	127	60	81	72	89	102	79
ENSGALG00000005433	404	365	456	324	304	337	329	257	477	294	357	314	319	555	235	325	334	340	512	365
ENSGALG00000005445	5	7	10	7	5	8	0	3	7	1	7	7	3	5	3	4	2	7	10	4
ENSGALG00000005464	4303	4261	5593	3696	3764	4311	2557	2206	4829	3180	3927	3915	4198	6267	2853	3860	3705	4024	5761	4056
ENSGALG00000005470	138	59	102	81	214	197	194	103	159	36	155	84	79	125	122	139	112	116	152	116
ENSGALG00000005482	0	0	0	1	1	0	0	0	0	1	0	0	0	2	0	1	0	0	0	0
ENSGALG00000005494	262	250	298	256	240	234	180	141	302	153	195	188	216	330	142	181	237	206	294	247
ENSGALG00000005498	1661	1341	1035	1066	1618	2091	146	157	710	651	1193	947	1347	1397	954	843	885	1049	1399	1495
ENSGALG00000005511	22	22	35	33	14	8	16	17	53	37	16	24	25	88	17	32	19	39	44	32
ENSGALG00000005543	0	0	0	0	0	0	0	0	0	0	0	0	0	0	0	0	1	0	0	0
ENSGALG00000005546	2	2	1	0	0	2	0	1	1	0	1	1	0	2	0	0	0	0	0	0
ENSGALG00000005555	105	102	95	87	89	48	27	23	126	64	80	78	80	144	61	85	94	94	129	88
ENSGALG00000005578	31	42	56	33	31	40	11	20	39	21	43	28	32	72	14	29	30	33	34	36
ENSGALG00000005599	18	25	31	19	22	5	6	7	11	9	13	20	5	55	13	25	13	32	16	19
ENSGALG00000005601	90	134	137	93	45	31	68	109	198	65	72	122	94	166	44	141	124	136	246	182
ENSGALG00000005615	123	139	139	110	84	65	64	74	123	65	93	102	110	190	99	100	105	150	156	126
ENSGALG00000005648	703	428	503	395	875	445	182	133	498	346	547	337	459	658	434	360	401	541	453	404
ENSGALG00000005650	39	47	47	31	23	19	20	15	193	183	38	38	44	46	17	14	37	26	57	24
ENSGALG00000005663	0	0	0	0	0	0	0	0	0	0	0	0	0	0	0	0	0	0	0	0
ENSGALG00000005691	88	106	87	67	38	15	41	37	89	30	68	84	32	80	53	60	68	53	110	89
ENSGALG00000005720	710	697	738	466	337	639	336	337	655	563	576	635	640	770	474	523	563	555	812	588
ENSGALG00000005723	54	53	83	49	56	58	54	62	35	22	26	37	29	70	21	37	24	33	81	81
ENSGALG00000005747	10	9	7	3	5	3	1	1	8	1	7	5	4	9	4	7	6	3	4	7
ENSGALG00000005754	5	0	1	0	1	0	1	0	0	0	1	0	0	2	1	1	0	2	0	3
ENSGALG00000005756	0	0	0	0	0	0	0	0	0	0	0	0	0	0	0	0	1	0	0	0
ENSGALG00000005771	0	0	0	0	0	0	0	0	0	0	0	0	0	0	0	0	0	0	0	0
ENSGALG00000005778	190	176	205	159	180	149	197	157	200	103	139	155	138	213	134	165	176	175	246	197
ENSGALG00000005779	733	506	618	479	616	571	272	198	547	390	617	417	528	693	471	451	437	463	601	496
ENSGALG00000005790	874	518	386	160	312	108	340	242	2070	323	790	406	347	125	599	270	438	345	279	136
ENSGALG00000005812	0	4	6	1	5	9	3	1	6	1	2	2	5	1	1	2	1	4	1	2
ENSGALG00000005814	598	496	728	510	549	419	305	292	370	238	549	584	466	694	349	427	424	415	579	468
ENSGALG00000005855	1807	1849	2536	1651	1127	1638	1416	1409	1826	1685	1481	1596	1932	2776	970	1317	1666	1821	2440	1729
ENSGALG00000005861	47	29	65	61	161	56	46	29	33	14	48	30	40	90	36	48	48	42	49	34
ENSGALG00000005870	613	621	818	483	614	689	450	429	732	432	518	500	599	840	359	491	531	553	860	588
ENSGALG00000005873	867	811	915	793	785	760	195	207	794	481	828	682	868	1089	611	648	801	884	977	891
ENSGALG00000005884	2060	2448	3094	2415	1283	2076	803	940	2192	1923	1798	2213	2795	3914	1352	2297	2306	3356	3054	2505
ENSGALG00000005895	843	746	919	754	501	900	314	307	776	696	696	662	758	1046	526	556	684	758	931	910
ENSGALG00000005896	0	0	0	0	7	0	0	0	1	0	0	0	1	1	1	0	0	0	0	0
ENSGALG00000005919	0	0	0	0	0	0	0	0	0	0	0	0	0	0	0	0	0	0	0	0
ENSGALG00000005927	1561	2025	2165	1594	1135	1879	894	1042	2335	2083	1393	1564	1619	2645	875	1264	1846	1861	3225	2468
ENSGALG00000005934	200	232	339	264	310	392	148	132	148	130	215	255	220	356	122	196	182	190	334	250
ENSGALG00000005937	0	0	0	0	0	0	0	0	0	0	0	0	0	0	0	0	0	0	0	0
ENSGALG00000005939	0	0	0	0	0	0	0	0	0	0	0	0	0	0	0	0	0	0	0	0
ENSGALG00000005941	0	0	0	0	0	0	0	0	0	0	0	0	0	0	0	1	0	0	0	0
ENSGALG00000005946	0	0	0	0	0	0	0	0	0	0	0	0	0	0	0	0	0	0	0	0
ENSGALG00000005956	344	249	240	113	88	97	186	187	226	215	184	206	143	341	133	175	292	272	276	168
ENSGALG00000005960	1	0	0	0	0	0	0	2	0	0	2	1	0	0	0	0	0	0	1	1
ENSGALG00000005964	26	27	41	49	18	21	17	21	66	19	21	25	26	45	10	26	38	45	38	30
ENSGALG00000005967	4551	2859	1864	1210	2068	873	1845	1436	1791	624	3233	2401	1767	1707	2935	1914	1597	1348	3494	2865
ENSGALG00000005980	13607	12156	14223	10759	10303	11189	5235	4764	12825	8732	11720	11690	11811	17028	8379	9955	11673	12322	15626	13013
ENSGALG00000005991	640	461	490	558	374	540	151	143	595	427	413	311	647	781	268	246	402	301	591	472
ENSGALG00000006003	158	156	114	108	124	64	118	60	330	113	147	101	72	79	72	87	98	110	137	132
ENSGALG00000006018	2	0	0	1	0	0	1	1	1	0	0	0	0	1	0	3	1	0	0	0
ENSGALG00000006036	1711	2098	3036	2014	1453	1975	1751	1786	2076	1481	1470	2018	1950	3307	1231	2142	2467	2131	2881	2261
ENSGALG00000006043	2899	2959	3563	2844	2168	3053	1775	1390	4013	2257	2556	2628	3155	4518	1874	2835	2610	2735	4382	3142
ENSGALG00000006053	32	28	51	35	27	40	24	12	17	12	15	34	26	60	18	20	37	25	40	46
ENSGALG00000006075	482	397	391	370	335	435	151	157	322	365	361	321	416	553	284	305	489	518	628	590
ENSGALG00000006091	7	7	25	19	13	24	15	17	40	11	10	13	11	20	11	20	20	21	21	16
ENSGALG00000006092	1382	1161	1497	1078	1170	1160	574	550	1396	1017	1126	1050	1115	1758	726	1023	964	1084	1524	1134
ENSGALG00000006093	2	2	7	4	5	6	4	3	13	1	2	3	3	3	3	3	4	4	2	5
ENSGALG00000006095	0	0	0	0	1	0	0	0	0	0	0	0	0	0	0	0	0	0	0	0
ENSGALG00000006106	96	118	108	101	70	115	35	44	125	260	114	115	167	116	99	99	145	157	232	227
ENSGALG00000006114	146	126	138	95	104	95	76	45	165	56	94	100	109	137	72	69	93	79	117	97
ENSGALG00000006133	0	0	0	0	0	0	0	0	0	0	0	0	0	0	0	0	0	0	0	1
ENSGALG00000006143	1165	899	1003	860	1038	1055	366	330	973	827	919	926	916	1297	717	852	887	950	1178	968
ENSGALG00000006152	596	510	577	560	480	231	158	149	878	652	532	392	470	857	484	516	608	481	682	603
ENSGALG00000006157	475	649	800	481	476	628	552	487	736	349	483	522	524	917	321	533	513	562	815	578
ENSGALG00000006171	0	0	0	0	0	0	0	0	0	0	0	0	0	0	0	0	0	0	0	0
ENSGALG00000006213	1	3	2	1	4	1	1	0	0	2	5	1	5	3	3	5	4	4	5	3
ENSGALG00000006229	0	0	0	1	0	0	0	0	0	0	0	1	0	0	0	0	1	0	1	2
ENSGALG00000006239	0	0	5	1	2	1	0	1	0	0	0	0	0	4	1	2	2	1	0	0
ENSGALG00000006241	0	1	1	0	0	0	0	0	0	0	0	0	0	0	0	0	0	0	1	0
ENSGALG00000006246	1061	654	716	669	923	818	272	201	635	477	857	578	653	864	562	482	649	574	783	765
ENSGALG00000006277	1102	1035	1488	911	1177	1152	721	616	1226	731	1021	949	939	1574	744	881	982	1108	1271	1009
ENSGALG00000006278	5	3	5	7	4	3	1	2	7	3	3	5	4	6	2	2	9	2	4	1
ENSGALG00000006292	239	288	426	295	232	257	236	271	278	225	174	288	268	519	156	272	285	259	399	310
ENSGALG00000006296	8223	9553	12987	6738	6693	9610	6915	6581	13333	6794	7950	8611	8608	12969	5856	8974	7578	9719	13642	7603
ENSGALG00000006302	4	2	23	4	2	1	3	3	1	2	0	0	4	10	3	4	2	3	3	1
ENSGALG00000006308	257	209	244	209	83	287	53	54	115	59	222	231	383	326	191	251	212	240	125	80
ENSGALG00000006320	0	0	0	0	1	0	0	0	0	1	0	0	0	0	0	0	0	0	0	0
ENSGALG00000006322	11	8	9	3	6	10	6	5	10	12	9	7	5	12	6	13	6	4	9	6
ENSGALG00000006325	70	88	91	61	10	57	47	50	181	449	47	52	84	117	32	54	72	71	107	68
ENSGALG00000006345	2679	2846	4299	2604	1998	2844	2639	2502	2425	2398	2285	2540	3169	4811	1692	2408	2637	2574	4149	3000
ENSGALG00000006384	38	42	62	34	8	30	15	40	158	302	13	35	42	114	12	21	78	109	39	22
ENSGALG00000006389	157	118	181	114	61	55	83	74	117	48	121	100	96	193	80	94	84	104	125	106
ENSGALG00000006449	652	629	575	482	207	126	253	198	759	181	491	438	404	769	325	427	480	499	606	490
ENSGALG00000006463	2380	1899	2375	1963	1913	2289	834	755	2120	1356	1856	1816	2154	2750	1279	1814	1982	1925	2632	2247
ENSGALG00000006470	1075	1018	1407	938	1143	1560	761	705	1331	706	895	968	1052	1456	628	1036	969	1015	1507	1025
ENSGALG00000006487	2809	2806	3853	2544	2151	2573	2243	2158	2563	1786	2290	2741	2552	4067	1533	2373	2477	2293	3699	3038
ENSGALG00000006495	3	1	2	2	1	0	1	0	3	0	2	0	1	1	0	1	1	1	1	3
ENSGALG00000006504	0	0	0	1	0	0	0	0	1	1	0	0	0	0	0	0	0	0	0	0
ENSGALG00000006556	0	6	4	1	1	0	2	2	2	2	1	1	1	2	1	2	3	2	3	2
ENSGALG00000006565	18	15	27	9	3	5	17	18	28	16	7	8	19	18	17	31	11	12	15	18
ENSGALG00000006569	4025	3704	4757	3406	2981	3868	2376	1919	4501	2801	4040	3482	3680	4665	2597	2903	2895	3194	4628	3683
ENSGALG00000006582	0	3	5	1	0	3	0	1	2	0	1	4	2	5	0	4	1	4	2	2
ENSGALG00000006584	364	780	1044	722	362	242	217	353	1688	768	531	657	435	1096	457	888	681	776	891	566
ENSGALG00000006592	37	79	98	64	44	37	40	45	195	40	38	44	38	115	31	48	57	62	103	67
ENSGALG00000006608	240	269	266	233	133	166	106	105	241	218	137	235	209	383	135	227	212	217	314	281
ENSGALG00000006637	68	75	53	47	50	18	14	21	92	63	74	58	43	86	62	50	54	32	65	48
ENSGALG00000006644	9	5	8	8	3	5	2	4	14	12	5	5	12	19	5	9	7	10	7	3
ENSGALG00000006671	1364	1216	1584	1137	1015	970	933	774	1296	819	1089	1124	1120	1814	745	1092	1066	1106	1626	1217
ENSGALG00000006693	2	1	1	2	2	0	0	0	1	0	1	0	1	2	2	0	2	0	1	0
ENSGALG00000006716	103	87	131	121	89	80	56	77	245	167	88	71	89	162	60	95	80	84	101	99
ENSGALG00000006717	5	6	34	19	2	1	11	3	9	3	3	7	7	19	7	6	1	5	6	8
ENSGALG00000006720	0	0	0	0	0	0	0	0	0	0	0	0	0	0	0	0	0	0	0	0
ENSGALG00000006723	7455	6553	8415	4800	3929	6603	4672	4278	8274	5459	7356	7354	5778	8616	5770	7206	4795	6313	8088	6183
ENSGALG00000006724	7997	10162	10743	6770	5135	8671	5889	5911	9712	7510	6926	9049	8109	13234	5019	8930	8612	9154	12240	8225
ENSGALG00000006728	15	25	18	21	13	20	11	17	20	14	8	14	28	46	13	7	10	24	27	8
ENSGALG00000006730	4613	4324	6225	3985	3333	4057	3649	3304	5235	3229	3942	4250	4217	6400	2825	3972	3940	4105	6414	4518
ENSGALG00000006740	42	32	28	23	32	38	20	8	38	51	26	21	30	22	17	28	20	19	38	30
ENSGALG00000006744	92	67	46	9	11	8	27	17	38	39	93	65	23	35	24	19	17	14	45	28
ENSGALG00000006746	17	8	16	9	15	29	8	6	15	6	15	7	11	17	8	2	7	17	13	11
ENSGALG00000006756	1292	1513	1619	1245	818	941	546	741	1299	961	976	1166	1172	2089	735	1031	1378	1408	1869	1583
ENSGALG00000006768	1	6	6	2	8	7	0	2	5	3	0	4	3	4	7	6	7	7	4	9
ENSGALG00000006784	358	297	270	233	256	328	71	73	240	264	246	196	281	396	218	281	262	291	328	268
ENSGALG00000006803	0	0	0	0	0	0	0	0	1	0	0	0	0	0	0	0	1	0	0	0
ENSGALG00000006805	1520	1233	1236	917	566	1031	651	513	1547	1053	1252	985	1177	1304	1014	960	1257	1361	1234	1064
ENSGALG00000006810	3	3	3	6	1	3	0	0	1	3	3	2	5	13	0	6	1	4	4	2
ENSGALG00000006829	2104	2198	3170	1845	1640	2749	1955	1686	3636	2209	1979	2086	2356	3169	1413	2173	1824	2356	3334	1965
ENSGALG00000006838	82	114	164	97	45	103	68	112	102	100	65	101	147	185	48	88	88	106	332	231
ENSGALG00000006851	3796	4694	8426	5147	4762	15069	2723	3369	6161	6818	3945	4353	7015	7999	3184	5926	5089	6124	7077	4517
ENSGALG00000006862	48	63	48	44	23	15	23	31	70	23	31	41	30	61	27	29	37	39	50	39
ENSGALG00000006897	2396	2292	2201	1702	1870	2004	1048	927	1619	1587	1944	1825	1771	2612	1316	1605	1735	1943	2312	1835
ENSGALG00000006899	2920	1974	2161	1719	2115	1935	958	835	2216	1327	2395	1892	1798	2720	1747	1328	1751	1912	2402	2171
ENSGALG00000006900	19	14	11	11	8	9	5	4	8	13	14	17	15	20	8	5	14	8	19	21
ENSGALG00000006922	0	1	1	0	0	1	1	0	2	1	1	0	0	1	2	0	0	2	0	0
ENSGALG00000006941	0	0	0	0	0	1	0	0	0	0	0	0	0	0	0	0	0	0	0	0
ENSGALG00000006951	6	8	16	16	32	49	9	7	25	8	11	2	9	26	5	11	18	18	12	10
ENSGALG00000006958	23291	10102	9358	5813	9918	4612	8297	4552	25616	5743	20129	9816	7790	5329	12275	8607	8477	6748	7266	4916
ENSGALG00000006976	466	351	405	283	292	198	360	241	505	198	422	318	251	423	254	237	257	244	406	257
ENSGALG00000006986	0	0	0	0	0	0	0	0	0	0	0	0	0	0	0	1	0	0	0	0
ENSGALG00000006987	0	0	0	0	0	0	0	0	0	0	0	0	1	0	0	0	0	0	0	0
ENSGALG00000006989	1	3	1	0	4	9	1	1	0	1	1	1	2	1	0	2	0	0	2	0
ENSGALG00000007003	0	1	0	1	0	0	0	2	0	2	0	1	0	0	0	0	1	0	2	1
ENSGALG00000007022	3	4	5	4	2	0	1	2	6	2	6	7	3	8	4	4	5	3	4	4
ENSGALG00000007028	6	8	9	7	10	28	10	10	12	13	7	11	8	15	2	6	16	22	20	10
ENSGALG00000007030	537	595	801	562	403	414	593	524	690	292	495	507	524	918	378	525	568	534	827	590
ENSGALG00000007032	0	2	1	0	0	1	1	2	0	0	1	0	0	2	0	0	1	1	1	1
ENSGALG00000007035	294	276	334	239	218	240	213	172	293	150	202	233	231	387	161	170	206	217	354	276
ENSGALG00000007043	3	1	1	2	0	0	2	0	7	1	0	2	0	1	3	1	1	3	0	0
ENSGALG00000007050	656	581	776	533	493	532	521	391	642	437	506	461	502	884	319	522	412	462	791	641
ENSGALG00000007055	12	1	2	1	0	2	12	1	17	1	12	1	4	10	6	3	1	0	4	5
ENSGALG00000007080	490	530	669	548	567	618	247	247	390	365	440	426	542	701	450	626	535	522	645	534
ENSGALG00000007096	1910	1188	1365	1128	1368	1197	795	681	1468	859	1488	1055	1194	1593	1175	894	1156	1138	1504	1286
ENSGALG00000007107	26	25	90	42	11	57	9	9	19	15	21	19	55	95	8	26	44	33	46	25
ENSGALG00000007110	148	116	91	76	93	38	77	43	281	139	117	71	68	173	109	154	116	138	125	94
ENSGALG00000007118	296	187	161	123	171	86	130	97	399	155	229	117	120	242	183	199	206	229	194	145
ENSGALG00000007123	15	12	28	20	23	19	9	17	32	9	10	18	18	26	16	9	18	15	23	21
ENSGALG00000007131	5644	4917	7092	4801	5454	6228	4173	3898	6037	3190	4542	5005	4955	7383	3483	4909	5283	4926	6391	4935
ENSGALG00000007133	622	743	1105	807	495	732	678	628	911	696	565	680	693	1165	388	708	650	632	1137	768
ENSGALG00000007135	13	3	14	7	5	4	10	10	7	5	3	6	7	13	3	8	7	3	18	8
ENSGALG00000007144	587	540	638	447	479	576	227	193	588	461	490	441	566	733	376	537	524	508	700	586
ENSGALG00000007147	6	0	4	8	10	26	1	0	6	11	6	4	6	7	6	5	7	8	5	5
ENSGALG00000007160	1	5	4	8	4	2	4	5	18	11	1	2	5	6	2	2	10	9	17	8
ENSGALG00000007195	1025	786	859	705	763	763	431	351	871	575	850	642	721	997	607	672	727	713	911	793
ENSGALG00000007197	0	0	0	0	0	0	0	0	0	0	0	0	0	0	0	0	0	0	0	0
ENSGALG00000007206	0	0	0	0	0	1	0	0	0	0	0	0	0	1	1	0	0	0	0	0
ENSGALG00000007208	4	2	2	0	0	0	6	3	2	9	2	4	1	0	4	1	2	0	2	1
ENSGALG00000007210	9	109	101	89	10	13	7	50	36	86	10	85	12	112	8	63	76	72	112	120
ENSGALG00000007236	0	0	0	0	2	0	0	0	0	0	0	1	0	1	0	0	0	0	2	0
ENSGALG00000007245	1	0	0	0	0	0	0	0	0	0	1	0	0	0	1	0	0	0	1	0
ENSGALG00000007248	465	397	472	298	163	273	269	179	877	385	353	337	383	491	276	338	391	408	445	338
ENSGALG00000007283	1	1	0	1	0	0	0	0	1	0	0	0	0	2	0	0	0	0	1	0
ENSGALG00000007300	12228	8332	11782	9018	7541	4737	5703	4406	11217	5297	10864	8319	9212	13400	7564	6443	9884	9392	10526	8339
ENSGALG00000007320	2	7	8	7	2	4	0	1	7	5	3	4	3	9	9	8	11	6	11	8
ENSGALG00000007350	3351	1840	1939	1956	2704	2081	625	552	1905	1396	2634	1681	2040	2436	1841	1567	1926	1840	2061	2085
ENSGALG00000007355	726	1172	1270	863	400	965	386	719	869	1098	513	986	973	1604	333	715	900	924	1603	1126
ENSGALG00000007388	0	0	0	0	0	0	0	0	0	0	1	1	0	0	0	0	0	0	1	1
ENSGALG00000007395	15	13	9	6	13	4	5	3	17	9	11	4	6	10	7	6	4	2	16	18
ENSGALG00000007420	2	1	1	0	3	0	1	0	2	1	0	1	0	2	0	1	2	1	3	0
ENSGALG00000007434	1861	1656	1922	1563	1367	1352	794	822	1617	1556	1557	1486	1567	2395	1131	1265	1365	1484	2432	2064
ENSGALG00000007471	0	0	0	0	0	0	0	0	0	0	0	0	0	0	0	0	0	0	0	0
ENSGALG00000007472	0	0	0	0	0	0	0	0	0	0	0	0	0	0	0	0	0	0	0	0
ENSGALG00000007498	2	0	2	0	1	1	0	0	0	3	1	0	4	3	2	0	3	4	0	1
ENSGALG00000007504	0	0	0	0	0	0	0	0	0	0	0	0	0	0	0	0	0	0	0	0
ENSGALG00000007514	2108	1991	2639	1779	1781	2296	1168	1096	1927	1718	1790	1842	2128	2928	1420	1613	1805	2005	2943	2339
ENSGALG00000007516	2399	2441	3038	2131	1770	2227	1562	1491	2829	1890	2201	2216	2388	3538	1604	2229	2080	2249	3267	2287
ENSGALG00000007522	1705	2021	3189	1984	1720	1157	1437	1443	2049	750	1988	1832	1314	2640	1501	2214	1791	1894	2550	1816
ENSGALG00000007525	112	70	76	77	130	141	6	8	87	70	103	65	92	90	73	112	79	69	88	105
ENSGALG00000007526	106	169	126	51	59	42	77	103	312	381	62	97	49	65	87	84	177	131	192	117
ENSGALG00000007530	97	151	113	72	33	20	34	53	94	81	58	91	65	125	81	103	106	113	183	113
ENSGALG00000007536	160	122	93	126	101	104	38	39	156	128	153	92	109	183	95	101	133	124	117	129
ENSGALG00000007538	0	14	6	2	2	0	0	5	2	23	3	0	1	5	0	6	6	4	8	5
ENSGALG00000007546	0	0	0	1	0	0	1	0	0	3	0	1	0	1	0	0	0	0	0	0
ENSGALG00000007564	455	588	702	492	300	401	378	381	554	220	407	516	487	763	301	478	480	427	690	525
ENSGALG00000007566	0	0	0	0	0	0	0	0	0	0	0	0	1	0	0	0	0	1	0	0
ENSGALG00000007570	4	10	16	8	4	10	5	6	24	7	8	13	27	37	8	11	7	14	30	36
ENSGALG00000007574	1331	1132	1594	1000	1059	1276	787	712	1200	903	1160	1066	1173	1730	776	909	1038	1098	1615	1228
ENSGALG00000007575	1358	1461	2294	1347	1281	1600	1295	1253	1463	999	1020	1260	1378	2177	857	1347	1425	1403	2193	1534
ENSGALG00000007596	22	22	10	11	12	4	12	4	18	8	14	13	14	10	8	7	10	9	23	11
ENSGALG00000007604	0	0	0	0	0	0	0	0	0	0	0	0	0	0	0	0	0	0	0	0
ENSGALG00000007614	2	1	0	2	4	0	1	0	1	0	0	0	2	1	0	1	0	1	1	4
ENSGALG00000007642	4530	4345	5960	3494	3385	3910	4069	3561	5709	3674	4113	4330	4102	6443	3025	3882	4173	4313	6013	4102
ENSGALG00000007645	18	23	12	22	11	11	9	4	14	12	13	13	11	35	12	18	18	12	23	25
ENSGALG00000007646	181	141	85	56	113	230	131	101	326	112	122	153	86	132	85	96	276	280	532	483
ENSGALG00000007656	0	0	0	0	0	0	0	1	1	0	0	0	0	0	0	0	1	0	0	1
ENSGALG00000007683	4607	4148	5295	3920	3501	3472	1887	1780	4790	3179	4261	3846	4300	6017	2965	3720	4173	3850	4992	4122
ENSGALG00000007684	0	0	0	1	0	0	0	0	0	0	0	0	0	0	0	0	0	0	0	0
ENSGALG00000007692	1	1	2	0	0	0	0	0	0	1	0	1	0	0	0	0	0	1	1	1
ENSGALG00000007703	334	147	118	70	49	34	281	118	312	127	302	150	72	76	113	109	119	87	194	115
ENSGALG00000007710	983	871	1734	1399	624	1115	786	731	753	449	922	968	1174	1518	653	970	764	722	1314	1193
ENSGALG00000007718	0	0	0	1	0	0	0	0	0	0	0	0	0	0	0	0	0	0	0	0
ENSGALG00000007724	0	0	0	0	0	0	0	0	0	0	0	0	0	0	0	0	0	0	0	0
ENSGALG00000007727	22	12	11	9	12	14	14	7	10	7	15	9	4	13	11	8	10	7	10	12
ENSGALG00000007728	122	141	179	149	138	165	45	80	195	90	141	101	159	268	129	201	136	148	200	194
ENSGALG00000007740	82	66	60	74	53	36	70	31	123	58	68	43	73	131	86	108	93	77	115	133
ENSGALG00000007741	8	2	2	0	2	3	3	14	1	0	4	3	2	4	4	3	3	5	6	6
ENSGALG00000007765	44	68	35	35	42	59	32	26	53	30	45	33	50	54	30	22	56	47	67	44
ENSGALG00000007803	8	12	12	5	7	3	7	8	9	4	13	11	8	13	1	4	10	7	7	15
ENSGALG00000007814	2	2	5	1	0	0	0	0	2	1	1	2	0	1	1	3	0	0	4	3
ENSGALG00000007828	0	0	0	0	0	0	0	0	0	0	0	0	0	0	0	0	0	0	0	0
ENSGALG00000007840	765	508	490	495	696	508	221	203	562	349	602	449	491	642	465	367	483	452	550	549
ENSGALG00000007846	1	1	2	3	0	3	2	1	2	0	1	4	4	5	1	0	2	3	4	5
ENSGALG00000007855	66	61	62	41	49	24	34	40	142	42	57	54	34	61	42	55	60	37	81	47
ENSGALG00000007863	2735	1952	2451	1854	2164	2361	1629	1389	2041	1609	2116	1901	2000	2936	1451	1783	1932	1958	2675	2305
ENSGALG00000007867	309	225	161	159	156	138	108	73	302	187	256	149	108	154	173	122	188	154	195	131
ENSGALG00000007954	3637	2573	2730	2433	3174	2693	770	660	2602	1785	3089	2124	2567	3341	2259	1991	2393	2601	2541	2521
ENSGALG00000007962	1	2	3	0	0	2	1	2	0	2	3	1	1	1	0	0	2	2	0	1
ENSGALG00000007997	435	431	512	340	342	272	187	204	391	238	357	339	366	626	290	301	323	355	516	424
ENSGALG00000008040	5	12	13	10	3	4	7	2	16	27	9	5	6	21	4	11	9	16	4	8
ENSGALG00000008047	0	2	0	1	0	0	0	1	2	0	1	0	1	2	0	0	1	0	1	3
ENSGALG00000008054	5391	5332	7340	5142	4363	4747	3933	3308	6163	4304	4633	4808	5030	7943	3414	5377	4946	4862	6611	5067
ENSGALG00000008061	0	3	1	0	0	2	2	1	3	1	0	3	1	0	0	2	4	0	3	3
ENSGALG00000008069	1	0	3	1	1	3	3	1	3	0	1	1	1	4	2	1	2	2	2	3
ENSGALG00000008105	9	0	11	6	2	3	4	4	2	0	8	7	5	24	6	5	2	6	5	5
ENSGALG00000008153	4	4	8	9	5	2	2	3	8	6	5	2	4	9	3	10	10	7	4	9
ENSGALG00000008157	40	52	99	56	49	32	58	56	71	25	27	54	50	104	34	37	50	60	75	48
ENSGALG00000008164	502	403	750	699	539	527	330	451	293	99	494	429	1034	1821	435	576	804	843	804	754
ENSGALG00000008178	2	1	1	0	1	1	3	1	1	0	0	1	1	1	0	2	3	2	5	0
ENSGALG00000008246	0	0	0	0	0	0	0	0	0	0	0	1	0	1	0	0	0	0	0	0
ENSGALG00000008275	1	0	1	0	0	2	0	0	0	1	0	0	0	0	0	0	0	0	0	0
[truncated: 2,073,506 more chars]
